# Supplementary material for: Infinite product expansion of the Fokker–Planck equation with steady-state solution
Source: Proc Math Phys Eng Sci. 2015 Jul 8;471(2179):20150084. doi: 10.1098/rspa.2015.0084 (PMC4528656; doi:10.1098/rspa.2015.0084)
Supplement: idx.dat. lennar.dat. butterfly.dat [file rspa20150084supp1.zip]

Archive with 3 entries (3 files):
- rspa20150084supp2.dat
- rspa20150084supp3.dat
- rspa20150084supp1.dat
