# Supplementary material for: Infinite product expansion of the Fokker–Planck equation with steady-state solution
Source: Proc Math Phys Eng Sci. 2015 Jul 8;471(2179):20150084. doi: 10.1098/rspa.2015.0084 (PMC4528656; doi:10.1098/rspa.2015.0084)
Supplement: idx.dat. lennar.dat. butterfly.dat [file rspa20150084supp1.zip › rspa20150084supp2.dat]

   2.0050082e+03   3.6893092e+00
   2.0050110e+03   1.1218808e-01
   2.0050137e+03   1.6469240e+00
   2.0050164e+03  -1.6759977e+00
   2.0050192e+03   1.1376177e+00
   2.0050274e+03  -5.2246649e-01
   2.0050301e+03  -2.4409921e+00
   2.0050329e+03  -3.9762298e+00
   2.0050356e+03  -1.9281877e+00
   2.0050383e+03  -2.1837118e+00
   2.0050493e+03  -2.5661579e+00
   2.0050520e+03  -3.8775345e-01
   2.0050548e+03  -1.0276915e+00
   2.0050575e+03   1.7924815e+00
   2.0050657e+03  -2.8202045e+00
   2.0050684e+03  -1.2809130e+00
   2.0050712e+03   2.5888594e-01
   2.0050739e+03  -2.9474134e+00
   2.0050767e+03  -1.9206121e+00
   2.0050849e+03  -1.4055997e+00
   2.0050876e+03  -3.8444659e+00
   2.0050903e+03  -5.8988976e+00
   2.0050931e+03  -3.3303422e+00
   2.0050958e+03  -3.5869784e+00
   2.0051040e+03  -3.0721926e+00
   2.0051068e+03  -2.1720791e+00
   2.0051095e+03  -6.4141957e+00
   2.0051123e+03  -3.5855689e+00
   2.0051150e+03  -8.6009698e+00
   2.0051232e+03  -3.9706366e+00
   2.0051259e+03  -6.0295354e+00
   2.0051287e+03  -6.5445612e+00
   2.0051314e+03  -3.3264455e+00
   2.0051342e+03  -3.5836784e+00
   2.0051451e+03  -3.3250426e+00
   2.0051478e+03  -3.3247613e+00
   2.0051506e+03  -6.8044064e+00
   2.0051533e+03  -7.8359725e+00
   2.0051615e+03  -1.2738378e+01
   2.0051643e+03  -1.2868678e+01
   2.0051670e+03  -1.2740989e+01
   2.0051697e+03  -1.2613258e+01
   2.0051725e+03  -1.2485484e+01
   2.0051807e+03  -1.1843656e+01
   2.0051834e+03  -1.4169470e+01
   2.0051862e+03  -1.2750162e+01
   2.0051889e+03  -9.7800772e+00
   2.0051916e+03  -8.2303302e+00
   2.0051999e+03  -9.3954898e+00
   2.0052026e+03  -6.5516134e+00
   2.0052053e+03  -1.1854127e+01
   2.0052081e+03  -1.4442198e+01
   2.0052108e+03  -1.1597730e+01
   2.0052190e+03  -1.4707516e+01
   2.0052218e+03  -2.0275770e+01
   2.0052245e+03  -1.8336217e+01
   2.0052272e+03  -2.7015001e+01
   2.0052574e+03  -2.1866869e+01
   2.0052601e+03  -1.3953961e+01
   2.0052628e+03  -2.6934504e+01
   2.0052656e+03  -2.3692985e+01
   2.0052683e+03  -2.3047045e+01
   2.0052765e+03  -2.5914275e+01
   2.0052793e+03  -2.3839105e+01
   2.0052820e+03  -1.8254636e+01
   2.0052847e+03  -2.2415978e+01
   2.0052875e+03  -1.5659391e+01
   2.0052957e+03  -2.5809672e+01
   2.0052984e+03  -2.1520555e+01
   2.0053012e+03  -1.9832061e+01
   2.0053039e+03  -2.0875677e+01
   2.0053066e+03  -1.5151795e+01
   2.0053149e+03  -1.6329096e+01
   2.0053176e+03  -2.0889560e+01
   2.0053203e+03  -1.9459428e+01
   2.0053231e+03  -1.4120157e+01
   2.0053258e+03  -2.0767608e+01
   2.0053340e+03  -2.5730339e+01
   2.0053368e+03  -1.7127425e+01
   2.0053395e+03  -2.0651045e+01
   2.0053422e+03  -1.5566316e+01
   2.0053450e+03  -2.1439389e+01
   2.0053532e+03  -2.5364307e+01
   2.0053559e+03  -2.2103818e+01
   2.0053587e+03  -2.4065641e+01
   2.0053614e+03  -2.3285357e+01
   2.0053641e+03  -2.5117454e+01
   2.0053723e+03  -1.9769362e+01
   2.0053751e+03  -1.6896022e+01
   2.0053778e+03  -1.9774608e+01
   2.0053806e+03  -2.1869587e+01
   2.0053833e+03  -2.8019965e+01
   2.0053915e+03  -2.7247077e+01
   2.0053943e+03  -2.6073049e+01
   2.0053970e+03  -1.9138481e+01
   2.0053997e+03  -1.6522302e+01
   2.0054025e+03  -1.6131485e+01
   2.0054134e+03  -1.5615248e+01
   2.0054162e+03  -9.5876582e+00
   2.0054189e+03  -2.7713090e+00
   2.0054216e+03  -6.5734761e+00
   2.0054298e+03  -1.1690881e+01
   2.0054326e+03  -8.6740862e+00
   2.0054353e+03  -7.4935791e+00
   2.0054381e+03  -6.5751759e+00
   2.0054408e+03  -8.9386502e+00
   2.0054490e+03  -9.0721444e+00
   2.0054517e+03  -8.5473479e+00
   2.0054545e+03  -7.4967336e+00
   2.0054572e+03  -9.4686483e+00
   2.0054600e+03  -9.9952767e+00
   2.0054682e+03  -1.1970890e+01
   2.0054709e+03  -1.1314406e+01
   2.0054736e+03  -1.5789072e+01
   2.0054764e+03  -1.4869849e+01
   2.0054791e+03  -1.7109219e+01
   2.0054873e+03  -1.9222946e+01
   2.0054901e+03  -2.0937876e+01
   2.0054928e+03  -2.1204271e+01
   2.0054956e+03  -1.6990717e+01
   2.0054983e+03  -2.0551246e+01
   2.0055092e+03  -1.9375664e+01
   2.0055120e+03  -2.0169769e+01
   2.0055147e+03  -1.6346432e+01
   2.0055175e+03  -1.5688719e+01
   2.0055257e+03  -2.2956400e+01
   2.0055284e+03  -2.1110914e+01
   2.0055311e+03  -1.9264750e+01
   2.0055339e+03  -2.1513173e+01
   2.0055366e+03  -2.0987703e+01
   2.0055448e+03  -2.2186397e+01
   2.0055476e+03  -2.3115171e+01
   2.0055503e+03  -2.6160322e+01
   2.0055530e+03  -2.6428797e+01
   2.0055558e+03  -2.6697373e+01
   2.0055640e+03  -2.4988591e+01
   2.0055667e+03  -2.4462710e+01
   2.0055695e+03  -2.5658147e+01
   2.0055722e+03  -2.3542814e+01
   2.0055749e+03  -2.1426695e+01
   2.0055832e+03  -2.7002885e+01
   2.0055859e+03  -2.0378382e+01
   2.0055886e+03  -2.1574630e+01
   2.0055914e+03  -2.3434436e+01
   2.0055941e+03  -2.4366413e+01
   2.0056023e+03  -1.9732059e+01
   2.0056051e+03  -2.3318970e+01
   2.0056078e+03  -2.0666988e+01
   2.0056105e+03  -1.8810787e+01
   2.0056133e+03  -2.1204162e+01
   2.0056215e+03  -2.5731781e+01
   2.0056242e+03  -2.2678504e+01
   2.0056270e+03  -2.5074870e+01
   2.0056297e+03  -2.2020321e+01
   2.0056324e+03  -1.5772706e+01
   2.0056407e+03  -1.4714245e+01
   2.0056434e+03  -1.5115375e+01
   2.0056461e+03  -1.5916026e+01
   2.0056489e+03  -1.7915309e+01
   2.0056516e+03  -1.6586031e+01
   2.0056598e+03  -2.4054564e+01
   2.0056626e+03  -2.1392708e+01
   2.0056653e+03  -1.6463750e+01
   2.0056680e+03  -1.9265755e+01
   2.0056708e+03  -1.2734313e+01
   2.0056817e+03  -1.9412826e+01
   2.0056845e+03  -1.1540403e+01
   2.0056872e+03  -1.3277196e+01
   2.0056899e+03  -9.0058617e+00
   2.0056982e+03  -7.6721109e+00
   2.0057009e+03  -6.8708367e+00
   2.0057036e+03  -7.1385099e+00
   2.0057064e+03  -8.2083815e+00
   2.0057091e+03  -7.9415821e+00
   2.0057173e+03  -6.0702844e+00
   2.0057201e+03  -7.5424158e+00
   2.0057228e+03  -7.0075577e+00
   2.0057255e+03  -1.0354521e+01
   2.0057283e+03  -1.0087778e+01
   2.0057365e+03  -1.0224699e+01
   2.0057392e+03  -2.7221261e+00
   2.0057420e+03  -5.2680371e+00
   2.0057447e+03  -5.2680891e+00
   2.0057474e+03  -4.8659294e+00
   2.0057556e+03  -6.7439341e+00
   2.0057584e+03  -1.1037870e+01
   2.0057611e+03  -1.0099639e+01
   2.0057639e+03  -1.4261675e+01
   2.0057666e+03  -7.0138001e+00
   2.0057776e+03  -9.7025392e+00
   2.0057803e+03  -1.2794304e+01
   2.0057830e+03  -5.9408760e+00
   2.0057858e+03  -3.5211909e+00
   2.0057940e+03  -3.3858043e+00
   2.0057967e+03  -1.6364318e+00
   2.0057995e+03  -3.6543083e+00
   2.0058022e+03   2.4922971e-01
   2.0058049e+03  -4.8653779e+00
   2.0058131e+03  -6.6164205e+00
   2.0058159e+03  -7.8292940e+00
   2.0058186e+03  -7.1560782e+00
   2.0058214e+03  -7.8304116e+00
   2.0058241e+03  -9.5834770e+00
   2.0058323e+03  -9.0466463e+00
   2.0058350e+03  -6.7538943e+00
   2.0058378e+03  -6.3494170e+00
   2.0058405e+03  -7.0245272e+00
   2.0058433e+03  -1.0939792e+01
   2.0058515e+03  -1.0808260e+01
   2.0058542e+03  -4.0542810e+00
   2.0058569e+03  -1.1756481e+01
   2.0058597e+03  -8.1086008e+00
   2.0058706e+03  -7.2994971e+00
   2.0058734e+03  -9.0587475e+00
   2.0058761e+03  -8.7889224e+00
   2.0058789e+03  -7.4362236e+00
   2.0058816e+03  -5.2707457e+00
   2.0058898e+03  -2.8327301e+00
   2.0058925e+03  -2.9677763e+00
   2.0058953e+03   1.6399319e+00
   2.0059008e+03  -7.9753606e-01
   2.0059090e+03   1.3753306e+00
   2.0059117e+03  -1.2011643e+00
   2.0059144e+03  -3.3715988e+00
   2.0059172e+03  -5.8143651e+00
   2.0059199e+03  -3.5066954e+00
   2.0059281e+03  -7.8525860e+00
   2.0059309e+03  -4.7282701e+00
   2.0059336e+03  -2.0103645e+00
   2.0059363e+03  -3.6407990e+00
   2.0059391e+03  -1.0575165e+00
   2.0059473e+03   3.0519587e-01
   2.0059500e+03   5.2043771e+00
   2.0059528e+03   5.3425424e+00
   2.0059555e+03   5.0724234e+00
   2.0059582e+03   4.5299119e+00
   2.0059665e+03   1.6750273e+00
   2.0059692e+03   4.4014508e+00
   2.0059719e+03   4.4033749e+00
   2.0059747e+03   6.3136226e+00
   2.0059774e+03   4.2708916e+00
   2.0059884e+03   2.6411223e+00
   2.0059911e+03   8.2382365e+00
   2.0059938e+03   3.3267892e+00
   2.0059966e+03   2.6458391e+00
   2.0060075e+03   7.3911014e-01
   2.0060103e+03   3.6104430e+00
   2.0060130e+03   4.1590301e+00
   2.0060157e+03   4.8445750e+00
   2.0060240e+03   5.5347668e+00
   2.0060267e+03   3.3474545e+00
   2.0060294e+03   2.8016985e+00
   2.0060322e+03   7.3210283e+00
   2.0060349e+03   7.1866587e+00
   2.0060459e+03   9.2524440e+00
   2.0060486e+03   6.2398455e+00
   2.0060513e+03   1.0080985e+01
   2.0060541e+03   9.1242325e+00
   2.0060623e+03   4.6050101e+00
   2.0060650e+03   8.7243131e+00
   2.0060678e+03   4.0599426e+00
   2.0060705e+03   7.0824534e+00
   2.0060732e+03   6.3050465e-01
   2.0060815e+03   1.0390575e+01
   2.0060842e+03   1.1905701e+01
   2.0060869e+03   7.7850468e+00
   2.0060897e+03   7.2377263e+00
   2.0060924e+03   6.6901765e+00
   2.0061006e+03   4.3580562e+00
   2.0061034e+03   4.3600312e+00
   2.0061061e+03   2.1591825e+00
   2.0061088e+03   3.2623408e+00
   2.0061116e+03  -2.7962432e+00
   2.0061198e+03  -3.1404171e-01
   2.0061225e+03  -5.8875135e-01
   2.0061253e+03   2.3946897e-01
   2.0061280e+03   7.9222124e-01
   2.0061307e+03  -8.6182035e-01
   2.0061417e+03  -2.9291489e+00
   2.0061444e+03  -5.8124303e-01
   2.0061472e+03   9.3897067e-01
   2.0061499e+03  -3.0306784e-01
   2.0061581e+03   2.3263815e+00
   2.0061608e+03   3.5723172e+00
   2.0061636e+03  -7.1292403e-01
   2.0061663e+03  -2.0952298e+00
   2.0061691e+03  -7.1108698e-01
   2.0061773e+03  -6.2459700e+00
   2.0061800e+03  -5.6923543e+00
   2.0061828e+03  -9.8348190e-01
   2.0061855e+03   9.5680799e-01
   2.0061882e+03  -8.4319287e-01
   2.0061964e+03  -2.0883532e+00
   2.0061992e+03  -1.5330058e+00
   2.0062019e+03  -3.8903223e+00
   2.0062047e+03  -1.6702475e+00
   2.0062074e+03  -2.0858366e+00
   2.0062156e+03  -1.6673640e+00
   2.0062183e+03  -1.2499718e+00
   2.0062211e+03  -5.9724404e+00
   2.0062238e+03  -2.3599460e+00
   2.0062266e+03   2.2269801e+00
   2.0062539e+03  -2.4928957e+00
   2.0062567e+03  -1.2400880e-01
   2.0062594e+03  -3.1885212e+00
   2.0062621e+03  -6.7937394e-01
   2.0062649e+03  -3.8847554e+00
   2.0062731e+03   2.1143647e+00
   2.0062758e+03   2.9530954e+00
   2.0062786e+03   1.0010224e+00
   2.0062813e+03   1.0023423e+00
   2.0062923e+03   4.0813060e+00
   2.0062950e+03   6.4589446e+00
   2.0062977e+03   2.6875744e+00
   2.0063005e+03   3.6679075e+00
   2.0063032e+03   5.2080182e+00
   2.0063114e+03  -1.0819952e+00
   2.0063142e+03  -1.2210866e+00
   2.0063169e+03  -5.2029464e-01
   2.0063196e+03  -2.3395847e+00
   2.0063224e+03   8.1649771e+00
   2.0063306e+03  -1.0746002e+01
   2.0063333e+03   7.6159821e+00
   2.0063361e+03   1.0563177e+01
   2.0063388e+03   9.7252057e+00
   2.0063415e+03   1.1832560e+01
   2.0063498e+03   1.2124570e+01
   2.0063525e+03   1.1426415e+01
   2.0063552e+03   1.0727950e+01
   2.0063580e+03   9.6077944e+00
   2.0063607e+03   4.1319168e+00
   2.0063689e+03   6.9497747e+00
   2.0063717e+03   6.3899898e+00
   2.0063744e+03   1.7511404e+00
   2.0063771e+03   3.3001428e+00
   2.0063799e+03   1.6134659e+00
   2.0063881e+03   1.3363225e+00
   2.0063908e+03   5.4220808e+00
   2.0063936e+03  -2.3234563e+00
   2.0063963e+03   1.4815168e+00
   2.0063990e+03   5.0063412e+00
   2.0064100e+03  -2.0389080e-01
   2.0064127e+03   5.0266665e-01
   2.0064155e+03   1.2095451e+00
   2.0064182e+03   8.1690233e-02
   2.0064264e+03  -4.4349827e+00
   2.0064292e+03  -8.8147350e+00
   2.0064319e+03  -6.2718679e+00
   2.0064346e+03  -1.0795385e+01
   2.0064374e+03  -3.3034030e+00
   2.0064456e+03  -7.9710788e+00
   2.0064483e+03  -1.2641663e+01
   2.0064511e+03  -1.9862188e+01
   2.0064538e+03  -1.4910393e+01
   2.0064565e+03  -8.6818461e+00
   2.0064648e+03  -3.2995171e+00
   2.0064675e+03  -5.9921761e+00
   2.0064702e+03  -2.7316480e+00
   2.0064730e+03  -3.8655633e+00
   2.0064757e+03  -4.5744884e+00
   2.0064839e+03  -1.7354896e+00
   2.0064867e+03  -1.0248969e+00
   2.0064894e+03  -2.7279884e+00
   2.0064921e+03   1.3915081e+00
   2.0064949e+03  -5.9594379e-01
   2.0065031e+03   3.1034019e+00
   2.0065086e+03  -2.8665375e+00
   2.0065113e+03  -1.0166131e+00
   2.0065140e+03  -3.0420461e-01
   2.0065222e+03   1.0663565e+01
   2.0065250e+03   1.0097492e+01
   2.0065277e+03   4.8299004e+00
   2.0065305e+03   9.6770375e+00
   2.0065332e+03   1.8413787e+00
   2.0065414e+03   1.2258053e+01
   2.0065441e+03   7.6969057e+00
   2.0065469e+03   7.8425697e+00
   2.0065496e+03   9.1301318e+00
   2.0065524e+03   9.4189638e+00
   2.0065606e+03   1.0286280e+01
   2.0065633e+03   8.1464285e+00
   2.0065661e+03   1.1579824e+01
   2.0065688e+03   1.3013352e+01
   2.0065715e+03   1.6163515e+01
   2.0065797e+03   1.8754226e+01
   2.0065825e+03   1.5467801e+01
   2.0065852e+03   1.2036664e+01
   2.0065880e+03   1.6479855e+01
   2.0065907e+03   1.7201092e+01
   2.0065989e+03   9.0467796e+00
   2.0066016e+03   1.4354737e+01
   2.0066044e+03   1.3642310e+01
   2.0066071e+03   1.3933603e+01
   2.0066099e+03   1.2790331e+01
   2.0066181e+03   1.2659437e+01
   2.0066208e+03   9.5042870e+00
   2.0066235e+03   1.3816968e+01
   2.0066263e+03   1.4827174e+01
   2.0066290e+03   1.4113351e+01
   2.0066372e+03   1.1106975e+01
   2.0066400e+03   1.1542362e+01
   2.0066427e+03   1.0826911e+01
   2.0066454e+03   8.8158801e+00
   2.0066482e+03   9.8268352e+00
   2.0066564e+03   9.9815487e+00
   2.0066591e+03   8.8324395e+00
   2.0066619e+03   1.1574087e+01
   2.0066646e+03   1.0713126e+01
   2.0066674e+03   1.0716903e+01
   2.0066783e+03   1.5061962e+01
   2.0066810e+03   1.4056241e+01
   2.0066838e+03   1.3772037e+01
   2.0066865e+03   1.3343264e+01
   2.0066947e+03   1.2344789e+01
   2.0066975e+03   1.5385059e+01
   2.0067002e+03   1.3943897e+01
   2.0067029e+03   1.5250291e+01
   2.0067057e+03   1.2650961e+01
   2.0067139e+03   1.4111674e+01
   2.0067166e+03   1.3392216e+01
   2.0067194e+03   1.1658420e+01
   2.0067221e+03   1.2386929e+01
   2.0067248e+03   1.0072342e+01
   2.0067331e+03   1.0808532e+01
   2.0067358e+03   8.7814420e+00
   2.0067385e+03   1.1541770e+01
   2.0067413e+03   9.0784558e+00
   2.0067440e+03   7.3398087e+00
   2.0067522e+03   5.4602252e+00
   2.0067550e+03   4.5908910e+00
   2.0067577e+03   6.6281748e+00
   2.0067604e+03   8.8118477e+00
   2.0067632e+03   8.8152409e+00
   2.0067741e+03   9.8478103e+00
   2.0067769e+03   9.4146614e+00
   2.0067796e+03   1.3787372e+01
   2.0067823e+03   1.0150146e+01
   2.0067906e+03   1.1764985e+01
   2.0067933e+03   1.3518954e+01
   2.0067960e+03   1.2648410e+01
   2.0067988e+03   1.3674016e+01
   2.0068015e+03   1.5867548e+01
   2.0068097e+03   1.2378232e+01
   2.0068125e+03   1.1652190e+01
   2.0068152e+03   1.3994060e+01
   2.0068179e+03   1.6337097e+01
   2.0068207e+03   1.7511855e+01
   2.0068289e+03   1.8113851e+01
   2.0068316e+03   1.8265945e+01
   2.0068344e+03   1.7539938e+01
   2.0068371e+03   2.1059165e+01
   2.0068398e+03   1.9015570e+01
   2.0068480e+03   2.0352526e+01
   2.0068508e+03   2.0212297e+01
   2.0068535e+03   1.7579462e+01
   2.0068563e+03   1.7291814e+01
   2.0068590e+03   1.6123864e+01
   2.0068672e+03   1.1442066e+01
   2.0068700e+03   1.2620934e+01
   2.0068727e+03   1.4534788e+01
   2.0068754e+03   1.8506419e+01
   2.0068782e+03   2.0275773e+01
   2.0068864e+03   2.0294925e+01
   2.0068891e+03   2.0007118e+01
   2.0068919e+03   2.0454858e+01
   2.0068973e+03   1.8701201e+01
   2.0069055e+03   1.7393318e+01
   2.0069083e+03   1.6662195e+01
   2.0069110e+03   1.8878689e+01
   2.0069138e+03   1.7705265e+01
   2.0069165e+03   2.1102950e+01
   2.0069247e+03   2.4664990e+01
   2.0069274e+03   3.1463290e+01
   2.0069302e+03   2.6156751e+01
   2.0069329e+03   2.3801506e+01
   2.0069357e+03   2.3217914e+01
   2.0069439e+03   1.8804041e+01
   2.0069466e+03   2.1324252e+01
   2.0069494e+03   2.0295510e+01
   2.0069521e+03   1.1128174e+01
   2.0069548e+03   1.2168333e+01
   2.0069630e+03   1.1885336e+01
   2.0069658e+03   7.8894928e+00
   2.0069685e+03   8.1891973e+00
   2.0069713e+03   9.0819830e+00
   2.0069740e+03   9.0856126e+00
   2.0069849e+03   8.9517400e+00
   2.0069877e+03   9.8461140e+00
   2.0069904e+03   9.9984543e+00
   2.0069932e+03   7.9228051e+00
   2.0070041e+03   7.6388282e+00
   2.0070068e+03   7.7908409e+00
   2.0070096e+03   9.1330886e+00
   2.0070123e+03   7.0534507e+00
   2.0070205e+03   6.0203966e+00
   2.0070233e+03   5.2784535e+00
   2.0070260e+03   4.5361245e+00
   2.0070287e+03   4.6876540e+00
   2.0070315e+03   4.0938647e+00
   2.0070424e+03   4.7003251e+00
   2.0070452e+03   5.1506907e+00
   2.0070479e+03   9.4834570e+00
   2.0070506e+03   6.2014863e+00
   2.0070589e+03   9.4986715e+00
   2.0070616e+03   1.0250034e+01
   2.0070643e+03   1.3245036e+01
   2.0070671e+03   1.1903539e+01
   2.0070698e+03   1.0112453e+01
   2.0070780e+03   8.3274535e+00
   2.0070808e+03   6.2339659e+00
   2.0070835e+03   6.9860633e+00
   2.0070862e+03   7.8884248e+00
   2.0070890e+03   9.5407902e+00
   2.0070972e+03   1.1652688e+01
   2.0070999e+03   1.4508320e+01
   2.0071027e+03   1.4813705e+01
   2.0071054e+03   1.3767961e+01
   2.0071081e+03   1.2721663e+01
   2.0071164e+03   7.7757960e+00
   2.0071191e+03   1.0335039e+01
   2.0071218e+03   1.1241428e+01
   2.0071246e+03   1.2599573e+01
   2.0071273e+03   9.7454569e+00
   2.0071383e+03   1.1418101e+01
   2.0071410e+03   1.2477152e+01
   2.0071437e+03   1.1125484e+01
   2.0071465e+03   9.6223481e+00
   2.0071547e+03   5.7115753e+00
   2.0071574e+03  -2.1327519e+00
   2.0071602e+03  -2.2829293e+00
   2.0071629e+03  -1.6835259e-01
   2.0071656e+03  -6.5102963e+00
   2.0071739e+03  -1.1801830e+01
   2.0071766e+03   1.4054770e-01
   2.0071793e+03   5.1326383e+00
   2.0071821e+03   7.2532161e+00
   2.0071848e+03   6.8025836e+00
   2.0072313e+03  -1.6705240e+01
   2.0072341e+03  -2.7191349e+00
   2.0072368e+03  -1.2300765e+01
   2.0072396e+03  -4.6957182e+00
   2.0072423e+03  -6.8261911e+00
   2.0072505e+03  -1.3224623e+01
   2.0072533e+03  -1.2922183e+01
   2.0072560e+03  -1.6276973e+01
   2.0072587e+03  -1.3993572e+01
   2.0072615e+03  -1.4758423e+01
   2.0072697e+03  -1.0341049e+01
   2.0072724e+03  -3.4735651e+00
   2.0072752e+03  -6.0687993e+00
   2.0072779e+03  -1.2178206e+01
   2.0072806e+03  -1.1416339e+01
   2.0072888e+03  -8.5166267e+00
   2.0072916e+03  -6.2235133e+00
   2.0072943e+03   2.6490779e+00
   2.0072971e+03  -2.0925442e+00
   2.0072998e+03   9.6959175e-01
   2.0073080e+03  -9.7789225e-02
   2.0073107e+03  -1.7820292e+00
   2.0073135e+03  -4.0803238e+00
   2.0073162e+03  -9.9063060e+00
   2.0073190e+03  -3.7730816e+00
   2.0073272e+03  -2.2371218e+00
   2.0073299e+03   2.2161979e+00
   2.0073326e+03   3.7540061e+00
   2.0073354e+03   4.5245653e+00
   2.0073381e+03   3.2979114e+00
   2.0073463e+03   3.6124794e+00
   2.0073491e+03   4.3840836e+00
   2.0073518e+03   4.8483607e+00
   2.0073546e+03   2.3883460e+00
   2.0073573e+03  -7.3051103e-02
   2.0073655e+03   1.1638888e+00
   2.0073682e+03   1.7821888e+00
   2.0073710e+03   1.9382858e+00
   2.0073737e+03   1.9402439e+00
   2.0073765e+03   5.1818987e+00
   2.0073847e+03   4.7273314e+00
   2.0073874e+03   2.1045066e+00
   2.0073901e+03   5.0418204e+00
   2.0073929e+03   5.3537333e+00
   2.0073956e+03   3.6563210e+00
   2.0074066e+03  -5.1547529e+00
   2.0074093e+03  -8.2507349e+00
   2.0074120e+03  -7.4774555e+00
   2.0074148e+03   1.9698283e+00
   2.0074230e+03   1.6657582e+00
   2.0074257e+03   5.8222842e-01
   2.0074285e+03  -1.1223448e+00
   2.0074312e+03  -1.2292076e+01
   2.0074339e+03  -1.0121433e+01
   2.0074422e+03  -1.2766417e+01
   2.0074449e+03  -1.8983561e+01
   2.0074476e+03  -1.3547962e+01
   2.0074504e+03  -1.3394954e+01
   2.0074531e+03  -2.0861692e+01
   2.0074613e+03  -1.9785899e+01
   2.0074641e+03  -1.9790158e+01
   2.0074668e+03  -2.4777805e+01
   2.0074695e+03  -3.3195395e+01
   2.0074723e+03  -2.9775478e+01
   2.0074805e+03  -1.9191971e+01
   2.0074832e+03  -1.5920059e+01
   2.0074860e+03  -1.2334162e+01
   2.0074887e+03  -9.0583715e+00
   2.0074914e+03  -1.1713868e+01
   2.0074997e+03  -1.2657349e+01
   2.0075024e+03  -1.4222753e+01
   2.0075079e+03  -1.3915300e+01
   2.0075106e+03  -1.4856622e+01
   2.0075188e+03  -1.4082287e+01
   2.0075216e+03  -2.0663686e+01
   2.0075243e+03  -1.8788069e+01
   2.0075270e+03  -1.1896049e+01
   2.0075298e+03  -5.7838710e+00
   2.0075380e+03  -5.6276477e+00
   2.0075407e+03  -5.3139158e+00
   2.0075435e+03  -2.1956427e+01
   2.0075462e+03  -1.7564003e+01
   2.0075489e+03  -2.8093134e+01
   2.0075572e+03  -3.0472031e+01
   2.0075599e+03  -4.0702798e+01
   2.0075626e+03  -4.3859862e+01
   2.0075654e+03  -6.9051116e+01
   2.0075681e+03  -6.4662242e+01
   2.0075763e+03  -5.7467368e+01
   2.0075791e+03  -5.1809056e+01
   2.0075818e+03  -6.8218804e+01
   2.0075845e+03  -7.5231928e+00
   2.0075873e+03  -3.0397148e+01
   2.0075955e+03  -2.5209493e+01
   2.0075982e+03  -1.6371215e+01
   2.0076010e+03  -2.1114009e+01
   2.0076037e+03  -2.5543568e+01
   2.0076064e+03  -3.3295329e+01
   2.0076146e+03  -3.0630955e+01
   2.0076174e+03  -4.2191795e+01
   2.0076201e+03  -5.7084052e+01
   2.0076229e+03  -8.2753515e+01
   2.0076256e+03  -4.3017148e+01
   2.0076338e+03  -2.8306409e+01
   2.0076365e+03  -2.1811016e+01
   2.0076393e+03  -7.5382725e+00
   2.0076420e+03  -1.6266963e+01
   2.0076448e+03  -1.7064030e+01
   2.0076530e+03  -1.2149617e+01
   2.0076557e+03  -3.7421348e+01
   2.0076585e+03  -3.8702917e+01
   2.0076612e+03  -3.7917950e+01
   2.0076639e+03  -2.3929550e+01
   2.0076749e+03   9.6448694e-02
   2.0076776e+03   1.8259578e+01
   2.0076804e+03   5.4760141e+01
   2.0076831e+03   2.4809412e+01
   2.0076913e+03   3.1537780e+01
   2.0076940e+03   2.8356828e+01
   2.0076968e+03   2.2459889e+01
   2.0076995e+03   9.5326115e+00
   2.0077023e+03   1.4329458e+01
   2.0077105e+03   1.9303817e+01
   2.0077132e+03   3.6584990e+01
   2.0077159e+03   4.3157307e+01
   2.0077187e+03   3.0019941e+00
   2.0077214e+03   5.8860354e+00
   2.0077296e+03   1.1023565e+01
   2.0077324e+03   5.5787907e+00
   2.0077351e+03   1.0231712e+01
   2.0077379e+03   7.1823436e+01
   2.0077406e+03   1.5054019e+01
   2.0077488e+03   5.7588602e+00
   2.0077515e+03   1.2508602e+01
   2.0077543e+03   2.0547929e+01
   2.0077570e+03   2.3931088e+01
   2.0077598e+03   2.6994779e+01
   2.0077707e+03   2.2687924e+01
   2.0077734e+03   3.1552913e+01
   2.0077762e+03   3.6235415e+01
   2.0077789e+03   3.1575529e+01
   2.0077871e+03   2.2900657e+01
   2.0077899e+03   7.5833887e+00
   2.0077926e+03  -7.5820091e+00
   2.0077953e+03  -1.7591203e+01
   2.0077981e+03  -3.1643515e+01
   2.0078063e+03  -2.9405621e+01
   2.0078090e+03   1.4886268e+01
   2.0078118e+03   1.2951739e+01
   2.0078145e+03   1.4413339e+01
   2.0078172e+03   1.7979621e+01
   2.0078446e+03  -3.3733449e+01
   2.0078474e+03  -1.1333089e+01
   2.0078501e+03  -1.7832598e+01
   2.0078528e+03  -2.4823666e+01
   2.0078556e+03  -4.3359493e+01
   2.0078665e+03  -4.9429481e+01
   2.0078693e+03  -2.5024001e+01
   2.0078720e+03  -3.2032802e+01
   2.0078747e+03  -4.1978232e+01
   2.0078830e+03  -5.8644927e+01
   2.0078857e+03   3.0067829e+01
   2.0078884e+03   5.7163168e+01
   2.0079021e+03   5.8569354e+01
   2.0079049e+03   3.8155921e+01
   2.0079076e+03   5.4031254e+01
   2.0079103e+03   5.3232206e+01
   2.0079131e+03   5.3741660e+01
   2.0079213e+03   7.2632970e+01
   2.0079240e+03   7.1838623e+01
   2.0079268e+03   6.9568788e+01
   2.0079295e+03   6.0739910e+01
   2.0079322e+03   7.7160219e+01
   2.0079405e+03   8.5610986e+01
   2.0079459e+03   6.7929594e+01
   2.0079487e+03   7.0253370e+01
   2.0079514e+03   6.2388234e+01
   2.0079596e+03   2.0336154e+01
   2.0079624e+03   2.9395873e+01
   2.0079651e+03   1.6072216e+01
   2.0079678e+03   4.8807919e+00
   2.0079706e+03   7.3549821e+00
   2.0079788e+03   7.5318745e+00
   2.0079843e+03   1.0675000e+01
   2.0079870e+03   4.5731049e+00
   2.0079897e+03   1.6959247e+01
   2.0079979e+03   7.0031752e+01
   2.0080034e+03   6.6938475e+01
   2.0080062e+03   6.7292777e+01
   2.0080089e+03   5.8380234e+01
   2.0080171e+03   5.8773623e+01
   2.0080363e+03   3.2521853e+01
   2.0080390e+03   2.8714323e+01
   2.0080582e+03  -2.1479882e+01
   2.0080609e+03   3.0135378e+01
   2.0080637e+03   6.1129625e+01
   2.0080664e+03   4.0322924e+01
   2.0080746e+03   4.0534712e+01
   2.0080773e+03   5.7401550e+01
   2.0080801e+03   6.5099832e+01
   2.0080828e+03   7.5474583e+01
   2.0080856e+03   7.3163076e+01
   2.0080965e+03   9.4338940e+01
   2.0080992e+03   1.0139831e+02
   2.0081020e+03   7.8674335e+01
   2.0081211e+03   6.5786386e+01
   2.0081239e+03   6.3293138e+01
   2.0081348e+03   4.8430860e+01
   2.0081376e+03   4.3070308e+01
   2.0081431e+03   3.7384136e+01
   2.0081513e+03   4.4834842e+01
   2.0081540e+03   8.1903536e+01
   2.0081567e+03   8.1427427e+01
   2.0081595e+03   8.4153100e+01
   2.0081622e+03   8.7554976e+01
   2.0081704e+03   7.6004506e+01
   2.0081732e+03   7.3330869e+01
   2.0081759e+03   6.6602459e+01
   2.0081786e+03   4.1793880e+01
   2.0081814e+03   1.0906709e+02
   2.0082471e+03   1.0540653e+02
   2.0082498e+03   8.8741541e+01
   2.0082526e+03   6.1153200e+01
   2.0082553e+03   8.8294552e+01
   2.0082580e+03   1.1204234e+02
   2.0082663e+03   1.0550285e+02
   2.0082717e+03   6.8491712e+01
   2.0082745e+03   6.8175243e+01
   2.0082772e+03   7.4528711e+01
   2.0082854e+03   6.7763276e+01
   2.0082882e+03   9.6732737e+01
   2.0082909e+03   8.9229749e+01
   2.0082936e+03   6.2183491e+01
   2.0082964e+03   6.4778586e+01
   2.0083046e+03   6.2105613e+01
   2.0083073e+03   6.0927248e+01
   2.0083101e+03   6.5587415e+01
   2.0083128e+03   5.7021817e+01
   2.0083155e+03   7.5605013e+01
   2.0083238e+03   8.4292075e+01
   2.0083265e+03   8.0537048e+01
   2.0083292e+03   8.6076419e+01
   2.0083320e+03   9.4030875e+01
   2.0083347e+03   9.6133136e+01
   2.0083429e+03   9.5205112e+01
   2.0083457e+03   9.3515108e+01
   2.0083484e+03   9.4067614e+01
   2.0083511e+03   9.7382961e+01
   2.0083539e+03   8.4465589e+01
   2.0083621e+03   9.6317460e+01
   2.0083648e+03   8.2862601e+01
   2.0083676e+03   8.9987498e+01
   2.0083703e+03   1.1234853e+02
   2.0083730e+03   1.1516041e+02
   2.0083812e+03   1.2984783e+02
   2.0083840e+03   1.2781511e+02
   2.0083867e+03   1.0479356e+02
   2.0083895e+03   8.9737160e+01
   2.0083922e+03   9.1680203e+01
   2.0084031e+03   7.9476941e+01
   2.0084059e+03   8.4897494e+01
   2.0084086e+03   8.2842291e+01
   2.0084114e+03   8.7919927e+01
   2.0084196e+03   9.0458531e+01
   2.0084223e+03   1.0303926e+02
   2.0084251e+03   8.7040646e+01
   2.0084278e+03   6.4927183e+01
   2.0084305e+03   6.4952309e+01
   2.0084387e+03   7.3934122e+01
   2.0084415e+03   7.5884212e+01
   2.0084442e+03   7.8010474e+01
   2.0084470e+03   7.5592908e+01
   2.0084497e+03   5.3411598e+01
   2.0084579e+03   5.9427487e+01
   2.0084606e+03   6.7507150e+01
   2.0084634e+03   7.8045490e+01
   2.0084661e+03   7.2116570e+01
   2.0084689e+03   8.0384965e+01
   2.0084771e+03   8.4163891e+01
   2.0084798e+03   8.7356797e+01
   2.0084825e+03   7.5446382e+01
   2.0084853e+03   7.0731460e+01
   2.0084880e+03   1.2067915e+02
   2.0084962e+03   1.0885089e+02
   2.0084990e+03   7.7910890e+01
   2.0085017e+03   7.4595356e+01
   2.0085044e+03   7.3567490e+01
   2.0085154e+03   6.3097512e+01
   2.0085181e+03   7.2299607e+01
   2.0085209e+03   1.0763755e+02
   2.0085236e+03   9.7082144e+01
   2.0085264e+03   9.9593138e+01
   2.0085346e+03   1.0306920e+02
   2.0085373e+03   9.3731300e+01
   2.0085400e+03   8.8634604e+01
   2.0085428e+03   8.3357090e+01
   2.0085455e+03   7.5950085e+01
   2.0085537e+03   7.7458501e+01
   2.0085565e+03   7.3408910e+01
   2.0085592e+03   7.8939244e+01
   2.0085619e+03   8.5006265e+01
   2.0085647e+03   7.0654602e+01
   2.0085729e+03   7.9450630e+01
   2.0085756e+03   8.8374862e+01
   2.0085784e+03   8.0936822e+01
   2.0085811e+03   8.3994620e+01
   2.0085838e+03   7.9576372e+01
   2.0085921e+03   7.0045255e+01
   2.0085948e+03   7.0786558e+01
   2.0085975e+03   6.6533560e+01
   2.0086003e+03   6.5311118e+01
   2.0086030e+03   6.6944110e+01
   2.0086112e+03   6.5595201e+01
   2.0086140e+03   8.1712690e+01
   2.0086167e+03   6.5111609e+01
   2.0086194e+03   6.8179631e+01
   2.0086222e+03   4.9771103e+01
   2.0086304e+03   3.4780763e+01
   2.0086331e+03   4.3400235e+01
   2.0086359e+03   9.2733598e+01
   2.0086386e+03   9.5820182e+01
   2.0086413e+03   1.0465192e+02
   2.0086496e+03   1.0621362e+02
   2.0086523e+03   1.5011094e+02
   2.0086550e+03   1.2463770e+02
   2.0086578e+03   1.0274259e+02
   2.0086605e+03   1.1178038e+02
   2.0086715e+03   1.1646318e+02
   2.0086742e+03   1.0406999e+02
   2.0086769e+03   1.0916129e+02
   2.0086797e+03   1.1407606e+02
   2.0086879e+03   1.2396607e+02
   2.0086906e+03   1.3612179e+02
   2.0086934e+03   1.2876444e+02
   2.0086961e+03   1.4581377e+02
   2.0086988e+03   1.3465560e+02
   2.0087070e+03   6.9162767e+01
   2.0087098e+03   6.0883850e+01
   2.0087125e+03   9.2654402e+01
   2.0087153e+03   9.5438553e+01
   2.0087180e+03   8.5890524e+01
   2.0087262e+03   1.1131827e+02
   2.0087290e+03   1.0866505e+02
   2.0087317e+03   9.3833448e+01
   2.0087344e+03   1.1535179e+02
   2.0087372e+03   1.2670165e+02
   2.0087454e+03   1.4004597e+02
   2.0087481e+03   1.6380980e+02
   2.0087509e+03   1.9032550e+02
   2.0087536e+03   2.2160156e+02
   2.0087563e+03   2.3575910e+02
   2.0087645e+03   2.6862097e+02
   2.0087673e+03   2.7204234e+02
   2.0087700e+03   1.7917036e+02
   2.0087728e+03   1.7287145e+02
   2.0087755e+03   2.2545090e+02
   2.0087864e+03   1.9643248e+02
   2.0087892e+03   1.9965337e+02
   2.0087919e+03   2.4631797e+02
   2.0087947e+03   2.4736054e+02
   2.0088029e+03   3.0226387e+02
   2.0088056e+03   3.3749006e+02
   2.0088084e+03   3.4500109e+02
   2.0088111e+03   3.3027831e+02
   2.0088138e+03   3.1793433e+02
   2.0088412e+03   3.2687111e+02
   2.0088439e+03   3.2998495e+02
   2.0088467e+03   3.2977590e+02
   2.0088494e+03   3.2697927e+02
   2.0088522e+03   3.1012872e+02
   2.0088604e+03   3.1354959e+02
   2.0088658e+03   3.3442257e+02
   2.0088686e+03   3.2606030e+02
   2.0088713e+03   3.0823566e+02
   2.0088795e+03   3.0850895e+02
   2.0088823e+03   3.2444691e+02
   2.0088850e+03   3.3686790e+02
   2.0088877e+03   3.7884924e+02
   2.0088905e+03   3.4500648e+02
   2.0088987e+03   3.7417875e+02
   2.0089014e+03   4.0024419e+02
   2.0089042e+03   3.7528469e+02
   2.0089097e+03   3.8478279e+02
   2.0089179e+03   3.7264457e+02
   2.0089206e+03   3.7394555e+02
   2.0089233e+03   3.7468715e+02
   2.0089261e+03   3.7075689e+02
   2.0089288e+03   3.6850628e+02
   2.0089370e+03   4.2033822e+02
   2.0089398e+03   3.8870151e+02
   2.0089425e+03   4.0949842e+02
   2.0089452e+03   4.2037845e+02
   2.0089480e+03   4.0857907e+02
   2.0089562e+03   4.1480088e+02
   2.0089589e+03   4.3734974e+02
   2.0089617e+03   4.5559559e+02
   2.0089644e+03   4.6370628e+02
   2.0089671e+03   4.6035312e+02
   2.0089754e+03   4.4745347e+02
   2.0089781e+03   4.3580107e+02
   2.0089808e+03   4.3883638e+02
   2.0089863e+03   4.4189734e+02
   2.0089945e+03   4.4272235e+02
   2.0089973e+03   4.4387940e+02
   2.0090000e+03   4.3540012e+02
   2.0090055e+03   4.2617483e+02
   2.0090137e+03   4.1183536e+02
   2.0090164e+03   3.9119839e+02
   2.0090192e+03   3.6277442e+02
   2.0090219e+03   3.5290692e+02
   2.0090246e+03   4.8338666e+02
   2.0090329e+03   4.3489488e+02
   2.0090356e+03   4.3111654e+02
   2.0090383e+03   3.9103319e+02
   2.0090411e+03   4.2469146e+02
   2.0090438e+03   4.0378450e+02
   2.0090548e+03   3.9638848e+02
   2.0090575e+03   3.5083695e+02
   2.0090602e+03   3.4834473e+02
   2.0090630e+03   3.2639140e+02
   2.0090712e+03   3.2861375e+02
   2.0090739e+03   3.9471015e+02
   2.0090767e+03   4.1421536e+02
   2.0090794e+03   4.0045868e+02
   2.0090821e+03   3.6392169e+02
   2.0090903e+03   3.6753972e+02
   2.0090931e+03   3.6178434e+02
   2.0090958e+03   3.4892990e+02
   2.0090986e+03   3.2551474e+02
   2.0091013e+03   2.9440397e+02
   2.0091095e+03   3.2253969e+02
   2.0091123e+03   2.9848753e+02
   2.0091150e+03   2.8883784e+02
   2.0091177e+03   2.6513595e+02
   2.0091205e+03   2.5199967e+02
   2.0091314e+03   2.6817040e+02
   2.0091342e+03   2.5886521e+02
   2.0091369e+03   2.5746335e+02
   2.0091396e+03   2.5316476e+02
   2.0091478e+03   2.7639145e+02
   2.0091506e+03   2.8098862e+02
   2.0091533e+03   2.9506876e+02
   2.0091561e+03   2.9832316e+02
   2.0091588e+03   2.9325496e+02
   2.0091670e+03   2.9721699e+02
   2.0091697e+03   2.9718238e+02
   2.0091725e+03   2.7658070e+02
   2.0091752e+03   2.7187859e+02
   2.0091780e+03   2.8173716e+02
   2.0092437e+03   3.2391815e+02
   2.0092464e+03   3.2468106e+02
   2.0092491e+03   2.8596974e+02
   2.0092519e+03   3.2227942e+02
   2.0092546e+03   3.1400077e+02
   2.0092628e+03   3.1037841e+02
   2.0092656e+03   2.8849350e+02
   2.0092683e+03   2.7860614e+02
   2.0092710e+03   2.9078326e+02
   2.0092820e+03   2.9142675e+02
   2.0092847e+03   2.8941540e+02
   2.0092875e+03   2.9155196e+02
   2.0092902e+03   2.9408583e+02
   2.0092930e+03   2.9741307e+02
   2.0093012e+03   2.9176760e+02
   2.0093039e+03   2.6775843e+02
   2.0093066e+03   2.7544227e+02
   2.0093094e+03   2.9879879e+02
   2.0093121e+03   3.2634223e+02
   2.0093203e+03   3.3720683e+02
   2.0093231e+03   3.2288184e+02
   2.0093258e+03   3.0993597e+02
   2.0093285e+03   2.9856996e+02
   2.0093313e+03   2.9415914e+02
   2.0093395e+03   3.1338494e+02
   2.0093422e+03   2.9083099e+02
   2.0093450e+03   2.9897252e+02
   2.0093477e+03   2.9095854e+02
   2.0093504e+03   2.9411673e+02
   2.0093587e+03   2.7222439e+02
   2.0093614e+03   2.7398007e+02
   2.0093669e+03   3.4235078e+02
   2.0093696e+03   3.1229940e+02
   2.0093778e+03   3.0199410e+02
   2.0093806e+03   3.1821356e+02
   2.0093833e+03   3.0855615e+02
   2.0093860e+03   3.0491407e+02
   2.0093888e+03   3.0106784e+02
   2.0093997e+03   2.8041588e+02
   2.0094025e+03   2.6910023e+02
   2.0094052e+03   2.7026347e+02
   2.0094079e+03   2.8493022e+02
   2.0094162e+03   2.7714718e+02
   2.0094189e+03   2.8457566e+02
   2.0094216e+03   2.8150759e+02
   2.0094244e+03   2.4388120e+02
   2.0094271e+03   2.1612694e+02
   2.0094353e+03   2.0397409e+02
   2.0094381e+03   2.0957025e+02
   2.0094408e+03   2.4698506e+02
   2.0094435e+03   2.5767426e+02
   2.0094463e+03   2.5600130e+02
   2.0094545e+03   2.2639846e+02
   2.0094572e+03   2.0865603e+02
   2.0094600e+03   2.1468170e+02
   2.0094627e+03   1.9000273e+02
   2.0094654e+03   1.9175250e+02
   2.0094736e+03   1.8478642e+02
   2.0094764e+03   1.9632183e+02
   2.0094791e+03   2.0664427e+02
   2.0094819e+03   2.3289112e+02
   2.0094846e+03   2.3793268e+02
   2.0094928e+03   2.3857212e+02
   2.0094956e+03   2.2337934e+02
   2.0094983e+03   2.1512905e+02
   2.0095010e+03   2.2263297e+02
   2.0095120e+03   2.1621449e+02
   2.0095147e+03   2.2599349e+02
   2.0095175e+03   2.2572332e+02
   2.0095202e+03   2.2319387e+02
   2.0095229e+03   2.2888064e+02
   2.0095311e+03   2.2601512e+02
   2.0095339e+03   2.2759702e+02
   2.0095366e+03   2.1414646e+02
   2.0095394e+03   2.0933705e+02
   2.0095421e+03   2.0534771e+02
   2.0095503e+03   2.1400024e+02
   2.0095530e+03   2.4077806e+02
   2.0095558e+03   2.2625650e+02
   2.0095585e+03   2.2143716e+02
   2.0095613e+03   2.1847466e+02
   2.0095695e+03   2.0232166e+02
   2.0095722e+03   1.8691211e+02
   2.0095749e+03   1.8081682e+02
   2.0095777e+03   1.7554540e+02
   2.0095804e+03   1.8832181e+02
   2.0095886e+03   1.7851463e+02
   2.0095914e+03   1.6470593e+02
   2.0095941e+03   1.5899599e+02
   2.0095969e+03   1.5889922e+02
   2.0095996e+03   1.4339598e+02
   2.0096078e+03   1.5038024e+02
   2.0096105e+03   1.5757995e+02
   2.0096133e+03   1.6061274e+02
   2.0096160e+03   1.6949461e+02
   2.0096188e+03   1.6355373e+02
   2.0096270e+03   1.5887613e+02
   2.0096297e+03   1.8598697e+02
   2.0096324e+03   1.8443712e+02
   2.0096352e+03   1.9650284e+02
   2.0096379e+03   1.5722975e+02
   2.0096461e+03   1.6910958e+02
   2.0096489e+03   1.7468719e+02
   2.0096516e+03   1.6640368e+02
   2.0096543e+03   1.6378760e+02
   2.0096571e+03   1.6348234e+02
   2.0096653e+03   1.6256494e+02
   2.0096680e+03   1.4455902e+02
   2.0096708e+03   1.4761680e+02
   2.0096735e+03   1.4266286e+02
   2.0096762e+03   1.3960327e+02
   2.0096872e+03   1.4276953e+02
   2.0096899e+03   1.4604855e+02
   2.0096927e+03   1.6202876e+02
   2.0096954e+03   1.7040208e+02
   2.0097036e+03   1.6334023e+02
   2.0097064e+03   1.7427647e+02
   2.0097091e+03   1.8989303e+02
   2.0097118e+03   1.3735800e+02
   2.0097146e+03   1.1451618e+02
   2.0097228e+03   1.2479582e+02
   2.0097255e+03   1.1531444e+02
   2.0097283e+03   1.1668596e+02
   2.0097310e+03   1.2104210e+02
   2.0097337e+03   1.0216438e+02
   2.0097420e+03   1.1865342e+02
   2.0097447e+03   1.0742747e+02
   2.0097474e+03   9.2557178e+01
   2.0097502e+03   7.9382809e+01
   2.0097529e+03   7.9245295e+01
   2.0097611e+03   8.8687564e+01
   2.0097639e+03   1.0784660e+02
   2.0097666e+03   1.1029652e+02
   2.0097693e+03   1.1253433e+02
   2.0097721e+03   9.6741526e+01
   2.0097830e+03   1.0999041e+02
   2.0097858e+03   1.0728499e+02
   2.0097885e+03   9.1873011e+01
   2.0097912e+03   8.7001593e+01
   2.0097995e+03   9.9111331e+01
   2.0098022e+03   1.0524268e+02
   2.0098049e+03   9.3238903e+01
   2.0098077e+03   8.8569684e+01
   2.0098104e+03   8.4328161e+01
   2.0098378e+03   6.7751317e+01
   2.0098405e+03   6.1519352e+01
   2.0098433e+03   6.5068482e+01
   2.0098460e+03   8.0807268e+01
   2.0098487e+03   9.1989954e+01
   2.0098569e+03   8.9409966e+01
   2.0098597e+03   8.8839136e+01
   2.0098652e+03   1.0079880e+02
   2.0098679e+03   9.9577466e+01
   2.0098761e+03   9.7656734e+01
   2.0098789e+03   1.0190491e+02
   2.0098816e+03   1.0221449e+02
   2.0098843e+03   9.7045258e+01
   2.0098871e+03   8.4196005e+01
   2.0098953e+03   8.5319681e+01
   2.0098980e+03   8.8698003e+01
   2.0099008e+03   8.8122663e+01
   2.0099062e+03   7.7727388e+01
   2.0099144e+03   1.0551493e+02
   2.0099172e+03   1.0604921e+02
   2.0099199e+03   9.5110950e+01
   2.0099227e+03   9.9393202e+01
   2.0099254e+03   7.9605603e+01
   2.0099336e+03   7.3873503e+01
   2.0099363e+03   8.7451520e+01
   2.0099391e+03   9.0414607e+01
   2.0099418e+03   8.4740197e+01
   2.0099446e+03   8.3714949e+01
   2.0099528e+03   8.4629169e+01
   2.0099555e+03   8.2935395e+01
   2.0099582e+03   8.4573579e+01
   2.0099610e+03   9.3773848e+01
   2.0099637e+03   9.0079931e+01
   2.0099719e+03   7.8083747e+01
   2.0099747e+03   7.1921520e+01
   2.0099774e+03   7.0660232e+01
   2.0099802e+03   6.5826749e+01
   2.0099911e+03   6.2992195e+01
   2.0099938e+03   6.6197667e+01
   2.0099966e+03   4.5450722e+01
   2.0099993e+03   4.0362190e+01
   2.0100103e+03   5.4299528e+01
   2.0100130e+03   6.4025693e+01
   2.0100157e+03   6.6346545e+01
   2.0100185e+03   8.0361317e+01
   2.0100212e+03   8.0443783e+01
   2.0100294e+03   9.1281550e+01
   2.0100322e+03   7.3109939e+01
   2.0100349e+03   4.3415741e+01
   2.0100376e+03   5.6793639e+01
   2.0100404e+03   5.4606007e+01
   2.0100513e+03   3.9496440e+01
   2.0100541e+03   4.4991315e+01
   2.0100568e+03   3.9166090e+01
   2.0100595e+03   3.4241196e+01
   2.0100678e+03   2.3293947e+01
   2.0100705e+03   2.4482453e+01
   2.0100732e+03   1.2718934e+01
   2.0100760e+03   2.1861118e+01
   2.0100787e+03   2.3050804e+01
   2.0100869e+03   4.2578154e+01
   2.0100897e+03   5.5637015e+01
   2.0100924e+03   6.8025683e+01
   2.0100951e+03   5.4865500e+01
   2.0100979e+03   8.0511978e+01
   2.0101061e+03   7.0014906e+01
   2.0101088e+03   7.5128493e+01
   2.0101116e+03   7.2233395e+01
   2.0101143e+03   8.1706748e+01
   2.0101170e+03   8.3625903e+01
   2.0101280e+03   8.4431776e+01
   2.0101335e+03   9.3345394e+01
   2.0101362e+03   9.6428910e+01
   2.0101444e+03   1.0178162e+02
   2.0101472e+03   1.0049499e+02
   2.0101499e+03   9.7130335e+01
   2.0101526e+03   8.7066922e+01
   2.0101554e+03   8.2998235e+01
   2.0101636e+03   9.8067441e+01
   2.0101663e+03   7.2003294e+01
   2.0101691e+03   7.4864016e+01
   2.0101718e+03   7.3324530e+01
   2.0101745e+03   8.0826881e+01
   2.0101828e+03   8.6892691e+01
   2.0101855e+03   8.9771278e+01
   2.0101882e+03   8.0329064e+01
   2.0101910e+03   5.2031104e+01
   2.0101937e+03   4.4186958e+01
   2.0102402e+03   4.4855881e+01
   2.0102430e+03   4.5393691e+01
   2.0102457e+03   5.2990415e+01
   2.0102485e+03   4.0585938e+01
   2.0102512e+03   3.3820478e+01
   2.0102594e+03   4.2263155e+01
   2.0102621e+03   5.0828283e+01
   2.0102649e+03   6.6253204e+01
   2.0102676e+03   6.1370108e+01
   2.0102704e+03   5.0333068e+01
   2.0102786e+03   6.3812258e+01
   2.0102813e+03   5.5832744e+01
   2.0102841e+03   7.0847788e+01
   2.0102868e+03   6.4761504e+01
   2.0102895e+03   5.8905712e+01
   2.0102977e+03   5.8659741e+01
   2.0103005e+03   6.3257566e+01
   2.0103032e+03   6.2146244e+01
   2.0103060e+03   4.4595269e+01
   2.0103087e+03   3.9181260e+01
   2.0103169e+03   6.5883314e+01
   2.0103196e+03   4.9717627e+01
   2.0103224e+03   4.3812928e+01
   2.0103251e+03   4.0771813e+01
   2.0103279e+03   4.8497319e+01
   2.0103361e+03   4.7033145e+01
   2.0103388e+03   4.4944721e+01
   2.0103415e+03   2.5571854e+01
   2.0103443e+03  -3.0796127e-01
   2.0103470e+03   9.3475986e+00
   2.0103552e+03   2.8030443e+01
   2.0103580e+03   4.4228324e+01
   2.0103607e+03   7.5387406e+01
   2.0103635e+03   5.1360401e+01
   2.0103662e+03   5.6018481e+01
   2.0103744e+03   5.3105807e+01
   2.0103771e+03   6.7933563e+01
   2.0103799e+03   4.8899823e+01
   2.0103826e+03   5.2846494e+01
   2.0103854e+03   4.1049904e+01
   2.0103936e+03   6.4068309e+01
   2.0103963e+03   4.5693836e+01
   2.0103990e+03   5.4512371e+01
   2.0104018e+03   5.4588598e+01
   2.0104045e+03   7.5829748e+01
   2.0104155e+03   5.0825860e+01
   2.0104182e+03   6.5051838e+01
   2.0104209e+03   6.9529179e+01
   2.0104237e+03   5.1293639e+01
   2.0104319e+03   6.9138080e+01
   2.0104346e+03   6.2367563e+01
   2.0104374e+03   7.1024486e+01
   2.0104401e+03   7.3072585e+01
   2.0104428e+03   8.4935108e+01
   2.0104511e+03   1.1372703e+02
   2.0104538e+03   1.2072452e+02
   2.0104565e+03   1.2280975e+02
   2.0104593e+03   1.1578887e+02
   2.0104620e+03   1.2033695e+02
   2.0104702e+03   1.4536547e+02
   2.0104730e+03   1.0870700e+02
   2.0104757e+03   9.5722876e+01
   2.0104784e+03   6.7890252e+01
   2.0104812e+03   7.5891888e+01
   2.0104894e+03   1.0615008e+02
   2.0104921e+03   8.5678684e+01
   2.0104949e+03   8.3294654e+01
   2.0104976e+03   6.6508633e+01
   2.0105003e+03   7.0320425e+01
   2.0105113e+03   7.1171194e+01
   2.0105140e+03   6.9515831e+01
   2.0105168e+03   6.1126919e+01
   2.0105195e+03   6.5450701e+01
   2.0105277e+03   7.1955728e+01
   2.0105305e+03   8.3548968e+01
   2.0105332e+03   5.7621889e+01
   2.0105359e+03   6.5965591e+01
   2.0105387e+03   7.1313083e+01
   2.0105469e+03   5.9534330e+01
   2.0105496e+03   7.4937092e+01
   2.0105524e+03   8.7594429e+01
   2.0105551e+03   1.0152464e+02
   2.0105578e+03   9.2575104e+01
   2.0105661e+03   5.8350097e+01
   2.0105688e+03   5.1369794e+01
   2.0105715e+03   4.7409573e+01
   2.0105743e+03   5.6576908e+01
   2.0105770e+03   6.0448830e+01
   2.0105852e+03   7.9688666e+01
   2.0105880e+03   8.1051289e+01
   2.0105907e+03   8.0134233e+01
   2.0105934e+03   8.5049885e+01
   2.0105962e+03   5.7484938e+01
   2.0106044e+03   7.2735005e+01
   2.0106071e+03   6.1886433e+01
   2.0106099e+03   6.2990276e+01
   2.0106126e+03   4.5498493e+01
   2.0106153e+03   5.4495799e+01
   2.0106235e+03   4.6566718e+01
   2.0106263e+03   4.4598558e+01
   2.0106290e+03   4.5696495e+01
   2.0106318e+03   4.5772330e+01
   2.0106345e+03   3.6887066e+01
   2.0106427e+03   3.2481267e+01
   2.0106454e+03   2.3308574e+01
   2.0106482e+03   3.1075909e+01
   2.0106509e+03   4.1680121e+01
   2.0106537e+03   3.0181376e+01
   2.0106619e+03   3.2442592e+01
   2.0106646e+03   3.5604580e+01
   2.0106674e+03   4.5220175e+01
   2.0106701e+03   7.2143856e+01
   2.0106728e+03   9.4710497e+01
   2.0106838e+03   4.3608347e+01
   2.0106865e+03   5.6381706e+01
   2.0106893e+03   6.1910970e+01
   2.0106920e+03   5.8625444e+01
   2.0107002e+03   5.9922210e+01
   2.0107029e+03   5.6887169e+01
   2.0107057e+03   4.5258362e+01
   2.0107084e+03   4.2210027e+01
   2.0107112e+03   4.8801251e+01
   2.0107194e+03   7.3065316e+01
   2.0107221e+03   8.2829176e+01
   2.0107248e+03   6.4889277e+01
   2.0107276e+03   7.1259126e+01
   2.0107303e+03   6.5855622e+01
   2.0107385e+03   7.4261492e+01
   2.0107413e+03   6.4908588e+01
   2.0107440e+03   5.6856871e+01
   2.0107467e+03   6.2724893e+01
   2.0107495e+03   6.8074552e+01
   2.0107577e+03   6.5192091e+01
   2.0107604e+03   2.9948976e+01
   2.0107632e+03   3.3447723e+01
   2.0107659e+03   8.1309019e+01
   2.0107687e+03   5.1555722e+01
   2.0107796e+03   2.1953936e+01
   2.0107823e+03   2.0957302e+01
   2.0107851e+03   2.9508355e+01
   2.0107878e+03   1.6836738e+01
   2.0107960e+03   2.0741658e+01
   2.0107988e+03   1.5482347e+01
   2.0108015e+03  -8.9575235e+00
   2.0108042e+03   7.3411853e+00
   2.0108070e+03   6.3290452e+00
   2.0108152e+03   1.7178140e+01
   2.0108179e+03   8.4164260e+00
   2.0108207e+03   1.5158478e+00
   2.0108234e+03   1.3078492e+01
   2.0108261e+03   1.5816032e+01
   2.0108535e+03   4.3933174e+01
   2.0108563e+03   1.0279172e+01
   2.0108590e+03   3.8962000e+01
   2.0108645e+03   1.6670893e+01
   2.0108727e+03  -7.5616911e-01
   2.0108754e+03  -3.6886391e+00
   2.0108782e+03   1.7523225e+01
   2.0108809e+03   2.4102110e+01
   2.0108836e+03   2.3354108e+01
   2.0108919e+03   3.6622294e+01
   2.0108946e+03   3.8605148e+01
   2.0108973e+03   3.5956177e+01
   2.0109028e+03   3.0374458e+01
   2.0109110e+03   4.4541251e+01
   2.0109138e+03   5.2287544e+01
   2.0109165e+03   4.0595852e+01
   2.0109192e+03   4.7253626e+01
   2.0109220e+03   5.0903243e+01
   2.0109302e+03   6.4630873e+01
   2.0109329e+03   2.2918799e+01
   2.0109357e+03   4.5005501e+01
   2.0109384e+03   3.0490238e+01
   2.0109411e+03   1.8435580e+01
   2.0109494e+03   2.4429179e+01
   2.0109521e+03   3.2789400e+01
   2.0109548e+03   2.3460444e+01
   2.0109576e+03   2.9340698e+01
   2.0109603e+03   3.4121283e+01
   2.0109685e+03   4.2952254e+01
   2.0109713e+03   3.1647432e+01
   2.0109740e+03   3.1443727e+01
   2.0109767e+03   2.7068032e+01
   2.0109877e+03   3.5720043e+01
   2.0109904e+03   3.1890269e+01
   2.0109932e+03   4.3415667e+01
   2.0109959e+03   2.7288914e+01
   2.0109986e+03   1.6173686e+01
   2.0110068e+03   2.5894909e+01
   2.0110096e+03   4.1952167e+01
   2.0110123e+03   3.6421359e+01
   2.0110151e+03   3.3129615e+01
   2.0110178e+03   3.4049054e+01
   2.0110260e+03   3.4562033e+01
   2.0110287e+03   1.9419692e+01
   2.0110315e+03   3.3871105e+01
   2.0110342e+03   4.2415782e+01
   2.0110370e+03   3.4590510e+01
   2.0110479e+03   3.1786790e+01
   2.0110506e+03   4.0933485e+01
   2.0110534e+03   2.7116930e+01
   2.0110561e+03   4.0247421e+01
   2.0110643e+03   4.1063788e+01
   2.0110671e+03   3.9438888e+01
   2.0110698e+03   4.9206788e+01
   2.0110726e+03   5.6708060e+01
   2.0110753e+03   4.7102892e+01
   2.0110835e+03   3.0784230e+01
   2.0110862e+03   4.3735390e+01
   2.0110890e+03   2.8359986e+01
   2.0110917e+03   1.0670213e+01
   2.0110945e+03   1.6753435e+01
   2.0111027e+03   2.9883682e+01
   2.0111054e+03   2.0757782e+01
   2.0111081e+03   2.8309283e+01
   2.0111109e+03   2.3776662e+01
   2.0111136e+03   2.0390214e+01
   2.0111218e+03   1.9154674e+01
   2.0111246e+03   2.6160048e+01
   2.0111273e+03   2.8547827e+01
   2.0111300e+03   3.2386361e+01
   2.0111328e+03   3.5651195e+01
   2.0111437e+03   3.5104445e+01
   2.0111465e+03   3.7801867e+01
   2.0111492e+03   7.6270221e+00
   2.0111520e+03   2.6030549e+01
   2.0111602e+03   4.1719481e+01
   2.0111629e+03   4.1513662e+01
   2.0111656e+03   2.3481520e+01
   2.0111684e+03   3.0865530e+01
   2.0111711e+03   3.1529242e+01
   2.0111793e+03   3.4992927e+01
   2.0111821e+03   2.5975152e+01
   2.0111848e+03   3.9856531e+01
   2.0111875e+03   3.7296301e+01
   2.0111903e+03   4.6499803e+01
   2.0112368e+03   2.5116875e+01
   2.0112396e+03   1.8334239e+01
   2.0112423e+03   2.6760673e+01
   2.0112450e+03   1.0412387e+01
   2.0112478e+03   1.5856905e+01
   2.0112560e+03  -9.6972899e+00
   2.0112587e+03  -2.2837948e+01
   2.0112615e+03  -8.3976729e+00
   2.0112642e+03  -8.0466060e+00
   2.0112669e+03  -1.7910934e+01
   2.0112752e+03  -1.1394045e-02
   2.0112779e+03   6.0738898e+00
   2.0112806e+03   1.5486353e+01
   2.0112834e+03   1.6461402e+01
   2.0112861e+03   2.1969232e+01
   2.0112943e+03   1.9165587e+01
   2.0112971e+03   3.7419240e+01
   2.0112998e+03   3.0228025e+01
   2.0113025e+03   3.2130261e+01
   2.0113135e+03   4.2813083e+01
   2.0113162e+03   2.0664156e+01
   2.0113190e+03   2.3482590e+01
   2.0113217e+03   2.2643777e+01
   2.0113244e+03   4.0126129e+01
   2.0113326e+03   2.8152125e+01
   2.0113354e+03   3.2521320e+01
   2.0113381e+03   2.3714931e+01
   2.0113409e+03   1.9496888e+01
   2.0113436e+03   2.0185020e+01
   2.0113518e+03   2.8719176e+01
   2.0113546e+03   2.8184707e+01
   2.0113573e+03   2.6724638e+01
   2.0113600e+03   1.7858296e+01
   2.0113628e+03   1.7931516e+01
   2.0113710e+03   2.2175102e+01
   2.0113737e+03   1.7606212e+01
   2.0113765e+03   6.2108610e+00
   2.0113792e+03   1.3720313e+01
   2.0113819e+03   1.1927981e+01
   2.0113901e+03   1.2446689e+01
   2.0113929e+03   2.2482619e+01
   2.0113956e+03   1.9755092e+01
   2.0113984e+03   3.5739810e+01
   2.0114011e+03   7.7309588e+00
   2.0114120e+03   3.5557235e+01
   2.0114148e+03   4.5049296e+01
   2.0114175e+03   4.0126582e+01
   2.0114203e+03   3.9591245e+01
   2.0114285e+03   2.6021228e+01
   2.0114312e+03   4.5315424e+01
   2.0114339e+03   3.8477851e+01
   2.0114367e+03   3.3206590e+01
   2.0114394e+03   2.4453818e+01
   2.0114476e+03   2.3429940e+01
   2.0114504e+03   9.2560512e+00
   2.0114531e+03   2.0419893e+01
   2.0114559e+03   2.0960279e+00
   2.0114586e+03   2.4385653e+01
   2.0114668e+03   3.8634568e+01
   2.0114695e+03   2.9489117e+01
   2.0114723e+03   3.3719362e+01
   2.0114750e+03   4.9762741e+01
   2.0114778e+03   5.7848744e+01
   2.0114860e+03   3.9608567e+01
   2.0114887e+03   2.4964540e+01
   2.0114914e+03   1.9591530e+00
   2.0114942e+03   3.0906100e+01
   2.0114969e+03   3.7096177e+01
   2.0115079e+03   5.5191763e+01
   2.0115106e+03   5.3687121e+01
   2.0115133e+03   3.6040401e+01
   2.0115161e+03   4.8085896e+01
   2.0115243e+03   7.1388183e+01
   2.0115270e+03   6.5351674e+01
   2.0115298e+03   6.7415312e+01
   2.0115325e+03   6.9482412e+01
   2.0115352e+03   4.5556891e+01
   2.0115435e+03   7.3876413e+01
   2.0115462e+03   4.1071140e+01
   2.0115489e+03   3.7905541e+01
   2.0115517e+03   3.5387809e+01
   2.0115544e+03   5.9995743e+01
   2.0115626e+03   5.2145412e+01
   2.0115654e+03   5.7172479e+01
   2.0115681e+03   4.7436864e+01
   2.0115708e+03   4.7540580e+01
   2.0115736e+03   4.9946123e+01
   2.0115818e+03   4.1034802e+01
   2.0115845e+03   6.1918842e+01
   2.0115873e+03   4.8827261e+01
   2.0115900e+03   7.3719444e+01
   2.0115927e+03   7.2854096e+01
   2.0116010e+03   3.6755706e+01
   2.0116037e+03   9.4602696e+01
   2.0116064e+03   8.0796288e+01
   2.0116092e+03   9.6556327e+01
   2.0116119e+03   1.1866590e+02
   2.0116201e+03   1.3217788e+02
   2.0116229e+03   1.2734805e+02
   2.0116256e+03   1.2117311e+02
   2.0116283e+03   1.0328053e+02
   2.0116311e+03   6.5605305e+01
   2.0116393e+03   5.7915905e+01
   2.0116420e+03   1.9734478e+01
   2.0116448e+03   3.0576236e+01
   2.0116475e+03   6.6003043e+01
   2.0116502e+03   5.2990098e+01
   2.0116585e+03   8.1354703e+01
   2.0116612e+03   8.6899417e+01
   2.0116639e+03   1.1545762e+02
   2.0116667e+03   1.4271157e+02
   2.0116694e+03   1.1816406e+02
   2.0116804e+03   1.1306336e+02
   2.0116831e+03   1.2854624e+02
   2.0116858e+03   8.8525830e+01
   2.0116886e+03   6.8893504e+01
   2.0116968e+03   9.1840582e+01
   2.0116995e+03   8.5144813e+01
   2.0117023e+03   1.1097407e+02
   2.0117050e+03  -1.0896744e+01
   2.0117077e+03   5.9723597e+00
   2.0117159e+03  -2.2708675e+01
   2.0117187e+03   3.0709082e+01
   2.0117214e+03   4.8035489e+01
   2.0117242e+03   1.2886295e+02
   2.0117269e+03   1.2283107e+02
   2.0117379e+03   7.2261398e+01
   2.0117406e+03   5.5400378e+01
   2.0117433e+03   2.1499978e+01
   2.0117461e+03   1.1157288e+02
   2.0117543e+03   1.1486659e+02
   2.0117570e+03   1.0039348e+02
   2.0117598e+03   1.2009722e+02
   2.0117625e+03   1.4193273e+02
   2.0117652e+03   1.6205973e+02
   2.0117762e+03   1.8362950e+02
   2.0117789e+03   1.9018818e+02
   2.0117817e+03   1.3031331e+02
   2.0117844e+03   9.5312712e+01
   2.0117926e+03   9.0136227e+01
   2.0117953e+03   1.3302278e+02
   2.0117981e+03   1.3073969e+02
   2.0118008e+03   1.4189797e+02
   2.0118036e+03   1.5343100e+02
   2.0118118e+03   2.0556008e+02
   2.0118145e+03   1.9764412e+02
   2.0118172e+03   1.9611787e+02
   2.0118200e+03   2.2058615e+02
   2.0118227e+03   2.1765259e+02
   2.0118501e+03   1.3944257e+02
   2.0118528e+03   1.0399011e+02
   2.0118556e+03   1.0632135e+02
   2.0118583e+03   1.1154355e+02
   2.0118693e+03   1.0210786e+02
   2.0118720e+03   1.0626330e+02
   2.0118747e+03   8.8291551e+01
   2.0118775e+03   7.6823587e+01
   2.0118802e+03   6.0971149e+01
   2.0118884e+03   4.7869555e+01
   2.0118912e+03   4.2512538e+01
   2.0118939e+03   2.3994716e+01
   2.0118994e+03  -1.3513171e+01
   2.0119076e+03   1.3825291e+01
   2.0119103e+03   9.4003674e+01
   2.0119131e+03   1.1255385e+02
   2.0119158e+03   1.0500418e+02
   2.0119185e+03   1.1033613e+02
   2.0119268e+03   1.1974241e+02
   2.0119295e+03   1.2252013e+02
   2.0119322e+03   1.1826857e+02
   2.0119350e+03   1.1289696e+02
   2.0119377e+03   1.2346645e+02
   2.0119459e+03   1.1400111e+02
   2.0119487e+03   1.2349574e+02
   2.0119514e+03   1.2629897e+02
   2.0119541e+03   1.0112218e+02
   2.0119569e+03   1.0017399e+02
   2.0119651e+03   1.1155335e+02
   2.0119678e+03   1.3273517e+02
   2.0119706e+03   1.1792585e+02
   2.0119733e+03   1.1698871e+02
   2.0119760e+03   1.1266501e+02
   2.0119870e+03   1.0736706e+02
   2.0119897e+03   1.0830373e+02
   2.0119925e+03   1.1378213e+02
   2.0119952e+03   1.1813534e+02
   2.0120062e+03   9.1911323e+01
   2.0120089e+03   1.0692098e+02
   2.0120116e+03   1.2577036e+02
   2.0120144e+03   1.3779320e+02
   2.0120226e+03   1.5602931e+02
   2.0120253e+03   1.2065346e+02
   2.0120281e+03   1.3004888e+02
   2.0120308e+03   1.1260739e+02
   2.0120335e+03   1.3199878e+02
   2.0120445e+03   1.0584584e+02
   2.0120472e+03   1.0023946e+02
   2.0120500e+03   1.0157659e+02
   2.0120527e+03   1.0407679e+02
   2.0120609e+03   1.1432379e+02
   2.0120637e+03   8.1118642e+01
   2.0120664e+03   9.1385825e+01
   2.0120691e+03   1.0634384e+02
   2.0120719e+03   1.0575059e+02
   2.0120801e+03   8.9115103e+01
   2.0120828e+03   9.2804420e+01
   2.0120856e+03   9.0628024e+01
   2.0120883e+03   1.1235669e+02
   2.0120910e+03   1.3883863e+02
   2.0120992e+03   9.5422015e+01
   2.0121020e+03   9.1658920e+01
   2.0121047e+03   9.3409652e+01
   2.0121075e+03   8.2530053e+01
   2.0121102e+03   6.7280361e+01
   2.0121184e+03   6.5743939e+01
   2.0121211e+03   6.1525504e+01
   2.0121239e+03   6.3654922e+01
   2.0121266e+03   6.0220899e+01
   2.0121294e+03   6.7529081e+01
   2.0121403e+03   6.1333412e+01
   2.0121431e+03   4.9870744e+01
   2.0121458e+03   5.8816996e+01
   2.0121485e+03   5.8958573e+01
   2.0121567e+03   5.9787540e+01
   2.0121595e+03   5.4694683e+01
   2.0121622e+03   5.2010244e+01
   2.0121650e+03   6.3851019e+01
   2.0121677e+03   5.1068966e+01
   2.0121759e+03   3.2826963e+01
   2.0121786e+03   2.4826529e+01
   2.0121814e+03   4.0370526e+01
   2.0121841e+03   4.9441194e+01
   2.0121869e+03   5.8124274e+01
   2.0122334e+03   7.8437169e+01
   2.0122361e+03   8.5248112e+01
   2.0122389e+03   6.9631268e+01
   2.0122416e+03   8.1440320e+01
   2.0122444e+03   7.0783162e+01
   2.0122526e+03   9.4669664e+01
   2.0122553e+03   7.6867749e+01
   2.0122580e+03   7.2010172e+01
   2.0122608e+03   6.8819014e+01
   2.0122635e+03   7.2756756e+01
   2.0122717e+03   7.9989928e+01
   2.0122745e+03   8.6487629e+01
   2.0122772e+03   6.8939594e+01
   2.0122799e+03   8.0510497e+01
   2.0122827e+03   8.7453734e+01
   2.0122909e+03   1.0625485e+02
   2.0122936e+03   8.9035566e+01
   2.0122964e+03   8.7518806e+01
   2.0122991e+03   1.1283174e+02
   2.0123018e+03   1.0536884e+02
   2.0123101e+03   8.8868591e+01
   2.0123128e+03   8.4343013e+01
   2.0123155e+03   9.0527872e+01
   2.0123183e+03   9.6297519e+01
   2.0123210e+03   9.4773627e+01
   2.0123292e+03   1.1131396e+02
   2.0123320e+03   1.1454990e+02
   2.0123347e+03   1.1519966e+02
   2.0123374e+03   8.8586508e+01
   2.0123402e+03   1.1607044e+02
   2.0123484e+03   8.0211743e+01
   2.0123511e+03   7.5603193e+01
   2.0123539e+03   6.4883167e+01
   2.0123566e+03   6.1555040e+01
   2.0123593e+03   5.6908850e+01
   2.0123676e+03   4.5535298e+01
   2.0123703e+03   3.1633569e+01
   2.0123730e+03   2.7364729e+01
   2.0123758e+03   8.5709630e+00
   2.0123785e+03   7.3476926e+00
   2.0123867e+03   1.2498966e+01
   2.0123895e+03   2.3662741e+01
   2.0123922e+03   2.7322589e+01
   2.0123949e+03   2.1678056e+01
   2.0123977e+03   2.2236217e+01
   2.0124086e+03   1.1098946e+01
   2.0124114e+03   1.5667646e+01
   2.0124141e+03  -7.4773173e+00
   2.0124168e+03   1.4092862e+01
   2.0124251e+03  -1.9285689e+01
   2.0124278e+03   1.2444835e-01
   2.0124305e+03   2.0481909e+01
   2.0124333e+03   2.5556737e+01
   2.0124360e+03   1.6648232e+01
   2.0124442e+03   2.4682747e+01
   2.0124470e+03   2.3442240e+01
   2.0124497e+03   1.3114747e+01
   2.0124524e+03   4.0506487e+01
   2.0124552e+03   6.0679863e+01
   2.0124634e+03   2.5532233e+01
   2.0124661e+03   3.5262771e+01
   2.0124689e+03   3.8603952e+01
   2.0124716e+03   4.3787875e+01
   2.0124743e+03   3.2912435e+01
   2.0124825e+03   4.5754392e+01
   2.0124853e+03   4.2211285e+01
   2.0124880e+03   7.9318128e+01
   2.0124908e+03   4.8976891e+01
   2.0124935e+03   6.9509606e+01
   2.0125017e+03   7.3766403e+01
   2.0125044e+03   7.2089263e+01
   2.0125099e+03   8.9254284e+01
   2.0125127e+03   7.6844321e+01
   2.0125209e+03   6.5221351e+01
   2.0125236e+03   6.7744891e+01
   2.0125264e+03   8.7670143e+01
   2.0125291e+03   6.6691478e+01
   2.0125318e+03   6.8755108e+01
   2.0125400e+03   6.7880652e+01
   2.0125428e+03   5.3850032e+01
   2.0125455e+03   6.1127983e+01
   2.0125483e+03   6.1300684e+01
   2.0125510e+03   5.8620725e+01
   2.0125592e+03   5.3881279e+01
   2.0125619e+03   5.8347424e+01
   2.0125647e+03   5.3253825e+01
   2.0125674e+03   6.0605662e+01
   2.0125702e+03   6.2218932e+01
   2.0125784e+03   4.5891595e+01
   2.0125811e+03   4.0260352e+01
   2.0125838e+03   3.8477646e+01
   2.0125866e+03   3.9591389e+01
   2.0125893e+03   4.2160430e+01
   2.0125975e+03   5.7684052e+01
   2.0126003e+03   4.9097007e+01
   2.0126030e+03   3.8051137e+01
   2.0126057e+03   4.4053833e+01
   2.0126085e+03   4.3232347e+01
   2.0126167e+03   5.0074280e+01
   2.0126194e+03   4.2871718e+01
   2.0126222e+03   4.0076213e+01
   2.0126249e+03   4.6629462e+01
   2.0126277e+03   4.6296946e+01
   2.0126359e+03   4.5789217e+01
   2.0126386e+03   4.0992614e+01
   2.0126769e+03   6.1373486e+01
   2.0126797e+03  -1.5824693e+01
   2.0126824e+03  -1.3212046e+01
   2.0126851e+03   8.1721627e+00
   2.0126934e+03   3.3464926e+01
   2.0126961e+03   4.5851384e+01
   2.0126988e+03   4.0910707e+01
   2.0127016e+03   4.3114971e+01
   2.0127043e+03   4.6349348e+01
   2.0127125e+03   4.2224265e+01
   2.0127153e+03   3.1574330e+01
   2.0127180e+03   4.1517502e+01
   2.0127207e+03   3.5483605e+01
   2.0127235e+03   3.3051938e+01
   2.0127317e+03   4.4925123e+01
   2.0127344e+03   3.5214768e+01
   2.0127372e+03   6.9728932e+01
   2.0127399e+03   8.9742314e+01
   2.0127426e+03   7.6399517e+01
   2.0127509e+03   5.8165225e+01
   2.0127536e+03   7.8303466e+01
   2.0127563e+03  -1.0332340e+01
   2.0127591e+03  -1.6558838e+01
   2.0127618e+03   1.6740234e+01
   2.0127728e+03   1.3551345e+01
   2.0127755e+03  -1.3934508e+01
   2.0127782e+03   1.2740927e+01
   2.0127810e+03   1.7659234e+01
   2.0127892e+03   9.2399032e+01
   2.0127919e+03   8.8890944e+01
   2.0127947e+03  -3.6381812e+01
   2.0127974e+03   3.4222082e+00
   2.0128001e+03   2.8817671e+01
   2.0128084e+03   2.6028656e+01
   2.0128111e+03   2.7257778e+01
   2.0128138e+03   2.4697648e+01
   2.0128166e+03   8.0217773e+00
   2.0128193e+03  -2.1818122e+00
   2.0128467e+03   3.8054403e+01
   2.0128494e+03   3.6565596e+01
   2.0128522e+03   5.0559935e+01
   2.0128549e+03   3.6898406e+01
   2.0128576e+03   6.1475896e+01
   2.0128686e+03   1.0024833e+02
   2.0128713e+03   6.4180052e+01
   2.0128741e+03   5.7672350e+01
   2.0128768e+03   7.0206913e+01
   2.0128850e+03   6.2983191e+01
   2.0128877e+03   3.4426229e+01
   2.0128905e+03   3.1768258e+01
   2.0128960e+03   3.6627454e+01
   2.0129042e+03   5.5926395e+01
   2.0129069e+03   5.8978225e+01
   2.0129097e+03   3.0063589e+01
   2.0129124e+03   1.7644266e+01
   2.0129151e+03   3.2106378e+01
   2.0129233e+03   5.2744956e+01
   2.0129261e+03   5.9283061e+01
   2.0129288e+03   5.3142708e+01
   2.0129316e+03   5.2186294e+01
   2.0129343e+03   5.9912242e+01
   2.0129425e+03   7.3345936e+01
   2.0129452e+03   7.9988451e+01
   2.0129480e+03   1.4287873e+01
   2.0129507e+03   1.2675200e+01
   2.0129535e+03   1.9253387e+01
   2.0129617e+03   3.6172254e+01
   2.0129644e+03   2.8100972e+01
   2.0129671e+03   2.0003987e+01
   2.0129699e+03   2.2519684e+01
   2.0129726e+03   1.5571864e+01
   2.0129808e+03   1.4223788e+01
   2.0129863e+03   1.7495068e+01
   2.0129890e+03   1.7644377e+01
   2.0129918e+03   2.6175588e+01
   2.0130000e+03   2.3660871e+01
   2.0130055e+03   1.7343537e+01
   2.0130082e+03   3.5025980e+01
   2.0130110e+03   1.4618063e+01
   2.0130192e+03   2.1145308e+01
   2.0130219e+03   1.9475136e+01
   2.0130246e+03   2.3294165e+01
   2.0130274e+03   2.7737360e+01
   2.0130301e+03   1.9944389e+01
   2.0130383e+03   2.7190038e+01
   2.0130411e+03   4.2159500e+01
   2.0130438e+03   3.3090280e+01
   2.0130465e+03   1.6566422e+01
   2.0130493e+03   1.6100142e+01
   2.0130602e+03   3.6680195e+01
   2.0130630e+03   2.9369389e+01
   2.0130657e+03   3.0798178e+01
   2.0130684e+03   3.9756866e+01
   2.0130767e+03   2.3325974e+01
   2.0130794e+03   3.9909606e+01
