# Supplementary material for: Infinite product expansion of the Fokker–Planck equation with steady-state solution
Source: Proc Math Phys Eng Sci. 2015 Jul 8;471(2179):20150084. doi: 10.1098/rspa.2015.0084 (PMC4528656; doi:10.1098/rspa.2015.0084)
Supplement: idx.dat. lennar.dat. butterfly.dat [file rspa20150084supp1.zip › rspa20150084supp3.dat]

   1.9900123e+03   0.0000000e+00
   1.9900151e+03  -1.7992800e+00
   1.9900233e+03  -2.4982803e+00
   1.9900260e+03  -4.6964010e+00
   1.9900287e+03  -4.7944824e+00
   1.9900315e+03  -3.4930846e+00
   1.9900342e+03  -4.5912474e+00
   1.9900452e+03  -3.3898909e+00
   1.9900479e+03  -4.4880949e+00
   1.9900506e+03  -2.8869397e+00
   1.9900534e+03  -4.4851449e+00
   1.9900616e+03  -5.6828709e+00
   1.9900643e+03  -5.2807577e+00
   1.9900671e+03  -5.9783654e+00
   1.9900698e+03  -6.3758141e+00
   1.9900726e+03  -3.6743437e+00
   1.9900808e+03  -1.6736740e+00
   1.9900835e+03  -3.6722045e+00
   1.9900862e+03  -3.4708156e+00
   1.9900890e+03  -3.9692273e+00
   1.9900917e+03  -1.9684396e+00
   1.9900999e+03  -3.0672123e+00
   1.9901027e+03  -1.8664654e+00
   1.9901054e+03  -2.7653588e+00
   1.9901081e+03   2.0338274e+00
   1.9901109e+03   8.3349383e-01
   1.9901218e+03   2.9323204e+00
   1.9901246e+03   1.3317875e+00
   1.9901273e+03   1.4312148e+00
   1.9901300e+03   2.0304023e+00
   1.9901383e+03  -2.3686499e+00
   1.9901410e+03   4.1296976e+00
   1.9901437e+03   3.5282857e+00
   1.9901465e+03   3.6268344e+00
   1.9901492e+03  -7.7285633e-01
   1.9901574e+03   2.3262128e+00
   1.9901602e+03   1.0258023e+00
   1.9901629e+03   1.3252720e+00
   1.9901656e+03   1.8245419e+00
   1.9901684e+03   8.2421208e-01
   1.9901766e+03   2.8230824e+00
   1.9901793e+03   1.5224732e+00
   1.9901821e+03   2.5214642e+00
   1.9901848e+03   1.1210156e+00
   1.9901875e+03   6.0186072e+00
   1.9901958e+03   2.9174397e+00
   1.9901985e+03   2.5164328e+00
   1.9902012e+03   1.9156662e+00
   1.9902040e+03   3.0144599e+00
   1.9902067e+03   1.4138941e+00
   1.9902149e+03   2.5128886e+00
   1.9902177e+03   3.2116034e+00
   1.9902204e+03   2.8404668e+00
   1.9902231e+03   1.1100226e+00
   1.9902259e+03  -6.8970141e-01
   1.9902341e+03  -9.8930553e-01
   1.9902368e+03   4.1053019e-01
   1.9902396e+03   2.1044598e-01
   1.9902423e+03   1.4098818e+00
   1.9902450e+03   4.3081579e+00
   1.9902533e+03   2.5071546e+00
   1.9902560e+03   7.0687173e-01
   1.9902587e+03   1.0064690e+00
   1.9902615e+03  -2.9341361e-01
   1.9902642e+03   1.3060638e+00
   1.9902724e+03   9.0570133e-01
   1.9902752e+03  -4.9410095e-01
   1.9902779e+03   8.0557669e-01
   1.9902806e+03   5.0537446e-01
   1.9902834e+03   3.1041323e+00
   1.9902916e+03  -2.9574934e-01
   1.9902943e+03  -8.9539104e-01
   1.9902971e+03   7.0432711e-01
   1.9902998e+03   6.0408538e-01
   1.9903025e+03  -8.9555625e-01
   1.9903107e+03  -1.1950780e+00
   1.9903135e+03  -8.9472000e-01
   1.9903162e+03   9.0491789e-01
   1.9903190e+03   1.7042359e+00
   1.9903217e+03   8.0391423e-01
   1.9903299e+03   1.4385666e-01
   1.9903326e+03  -2.9602488e-01
   1.9903354e+03  -2.9590647e-01
   1.9903381e+03   4.4623079e+00
   1.9903409e+03   4.4605230e+00
   1.9903491e+03  -3.1981972e+00
   1.9903518e+03  -2.8970380e+00
   1.9903546e+03  -2.8958791e+00
   1.9903573e+03   2.4031592e+00
   1.9903600e+03   2.1023179e+00
   1.9903682e+03   4.0215702e-01
   1.9903710e+03   6.0191615e-01
   1.9903737e+03   1.8011954e+00
   1.9903765e+03   2.8000749e+00
   1.9903792e+03   2.1991949e+00
   1.9903874e+03   2.1983152e+00
   1.9903901e+03   2.2973959e+00
   1.9903929e+03   5.9715692e-01
   1.9903956e+03   1.4965581e+00
   1.9903984e+03  -1.0030406e+00
   1.9904066e+03  -3.3017194e+00
   1.9904093e+03  -9.0135867e-01
   1.9904120e+03   7.9832188e-01
   1.9904148e+03   5.9808255e-01
   1.9904175e+03   8.9772332e-01
   1.9904257e+03   4.9752422e-01
   1.9904285e+03   6.9724522e-01
   1.9904312e+03   2.0964063e+00
   1.9904339e+03   2.6953278e+00
   1.9904367e+03   1.3947696e+00
   1.9904449e+03   1.0943317e+00
   1.9904476e+03   1.7936140e+00
   1.9904504e+03   1.6929365e+00
   1.9904531e+03   1.3923794e+00
   1.9904559e+03   2.0915424e+00
   1.9904641e+03   3.0903058e+00
   1.9904668e+03   2.6892297e+00
   1.9904695e+03   3.6877540e+00
   1.9904723e+03   2.2868389e+00
   1.9904750e+03   2.2859241e+00
   1.9904832e+03   1.2854098e+00
   1.9904860e+03   2.2844956e+00
   1.9904887e+03   3.5830618e+00
   1.9904914e+03   2.7819486e+00
   1.9904942e+03   1.3813958e+00
   1.9905024e+03   1.0809632e+00
   1.9905051e+03   2.8085086e-01
   1.9905079e+03   1.6801785e+00
   1.9905106e+03   2.0793465e+00
   1.9905133e+03   1.6786747e+00
   1.9905216e+03   1.0782432e+00
   1.9905243e+03   2.3772919e+00
   1.9905270e+03   7.7261029e-02
   1.9905298e+03  -1.2222499e+00
   1.9905325e+03  -2.0214410e+00
   1.9905407e+03  -1.9206724e+00
   1.9905435e+03  -3.6192241e+00
   1.9905462e+03  -4.1175764e+00
   1.9905489e+03  -5.1155294e+00
   1.9905517e+03  -5.8132032e+00
   1.9905599e+03  -5.2111179e+00
   1.9905626e+03  -4.9091535e+00
   1.9905654e+03  -5.8068298e+00
   1.9905681e+03  -5.1047871e+00
   1.9905708e+03  -3.9032252e+00
   1.9905791e+03  -7.9000639e+00
   1.9905818e+03  -6.9972638e+00
   1.9905845e+03  -8.5938249e+00
   1.9905873e+03  -8.8902674e+00
   1.9905900e+03  -1.2985071e+01
   1.9905982e+03  -1.4179397e+01
   1.9906010e+03  -1.2974206e+01
   1.9906037e+03  -1.1469616e+01
   1.9906064e+03  -1.2564588e+01
   1.9906092e+03  -1.3559162e+01
   1.9906174e+03  -1.2754058e+01
   1.9906201e+03  -1.2449077e+01
   1.9906229e+03  -1.4043457e+01
   1.9906256e+03  -1.2638400e+01
   1.9906283e+03  -1.1733704e+01
   1.9906365e+03  -9.8297710e+00
   1.9906393e+03  -8.8262391e+00
   1.9906420e+03  -1.3620789e+01
   1.9906448e+03  -1.1316260e+01
   1.9906475e+03  -1.1811534e+01
   1.9906557e+03  -1.3206249e+01
   1.9906585e+03  -1.1301727e+01
   1.9906612e+03  -6.9989260e+00
   1.9906639e+03  -1.7292006e+01
   1.9906667e+03  -2.0683730e+01
   1.9906749e+03  -1.0979336e+01
   1.9906776e+03  -1.5673064e+01
   1.9906804e+03  -1.3667595e+01
   1.9906831e+03  -1.3092356e+01
   1.9906858e+03  -1.3357011e+01
   1.9906940e+03  -1.3951428e+01
   1.9906968e+03  -1.4545608e+01
   1.9906995e+03  -1.6239110e+01
   1.9907023e+03  -1.6932334e+01
   1.9907050e+03  -1.9724441e+01
   1.9907132e+03  -1.8317111e+01
   1.9907159e+03  -1.8709624e+01
   1.9907187e+03  -1.7402661e+01
   1.9907214e+03  -1.6795939e+01
   1.9907242e+03  -1.7888781e+01
   1.9907324e+03  -2.7327846e+01
   1.9907351e+03  -1.5871494e+01
   1.9907379e+03  -1.7164626e+01
   1.9907406e+03  -1.5258520e+01
   1.9907433e+03  -1.3453137e+01
   1.9907515e+03  -1.0748835e+01
   1.9907543e+03  -1.3943256e+01
   1.9907570e+03  -1.3637798e+01
   1.9907598e+03  -1.2632743e+01
   1.9907625e+03  -1.0128690e+01
   1.9907707e+03  -8.8251588e+00
   1.9907734e+03  -8.2218687e+00
   1.9907762e+03  -1.6955084e+01
   1.9907789e+03  -9.0114779e+00
   1.9907817e+03  -8.9079133e+00
   1.9907899e+03  -1.1303390e+01
   1.9907926e+03  -1.0799069e+01
   1.9907953e+03  -9.9950692e+00
   1.9907981e+03  -1.1590431e+01
   1.9908008e+03  -9.6865550e+00
   1.9908090e+03  -1.1681880e+01
   1.9908118e+03  -1.0177808e+01
   1.9908145e+03  -1.0473617e+01
   1.9908172e+03  -4.0719870e+00
   1.9908200e+03  -1.2167118e+01
   1.9908282e+03  -1.3961531e+01
   1.9908309e+03  -1.3256227e+01
   1.9908337e+03  -8.7527243e+00
   1.9908364e+03  -1.1448143e+01
   1.9908392e+03  -1.0443964e+01
   1.9908474e+03  -1.1639306e+01
   1.9908501e+03  -1.1034891e+01
   1.9908528e+03  -1.0230797e+01
   1.9908556e+03  -9.8268644e+00
   1.9908583e+03  -1.0722574e+01
   1.9908693e+03  -1.0118525e+01
   1.9908720e+03  -8.9149572e+00
   1.9908747e+03  -8.9113912e+00
   1.9908775e+03  -7.7083066e+00
   1.9908857e+03  -6.8055833e+00
   1.9908884e+03  -6.4030211e+00
   1.9908912e+03  -9.5991799e+00
   1.9908939e+03  -8.9955802e+00
   1.9908966e+03  -1.0171510e+01
   1.9909049e+03  -8.5880734e+00
   1.9909076e+03  -8.1847981e+00
   1.9909103e+03  -8.6813242e+00
   1.9909131e+03  -1.0377172e+01
   1.9909158e+03  -1.6765008e+00
   1.9909240e+03  -7.7733902e+00
   1.9909268e+03  -8.1701209e+00
   1.9909295e+03  -7.2672128e+00
   1.9909322e+03  -7.9640259e+00
   1.9909350e+03  -8.3606803e+00
   1.9909432e+03  -7.1578161e+00
   1.9909459e+03  -5.6555529e+00
   1.9909487e+03  -5.6532907e+00
   1.9909514e+03   2.4661061e-01
   1.9909541e+03  -1.2528880e+00
   1.9909624e+03  -1.8521469e+00
   1.9909651e+03  -5.6498860e+00
   1.9909678e+03  -7.6468261e+00
   1.9909706e+03  -3.7453273e+00
   1.9909733e+03  -7.4423492e+00
   1.9909815e+03  -7.4393723e+00
   1.9909843e+03  -5.3372365e+00
   1.9909870e+03  -5.1351816e+00
   1.9909897e+03  -4.8332476e+00
   1.9909925e+03   6.6725747e-02
   1.9910007e+03  -9.7793609e+00
   1.9910062e+03  -1.1688932e+00
   1.9910089e+03   2.6600424e+00
   1.9910116e+03  -3.2286657e+00
   1.9910198e+03  -3.1274142e+00
   1.9910226e+03  -4.3256832e+00
   1.9910253e+03  -3.7241930e+00
   1.9910281e+03  -4.2225033e+00
   1.9910308e+03  -3.3211743e+00
   1.9910390e+03  -6.2186858e+00
   1.9910418e+03  -7.6856103e+00
   1.9910445e+03  -7.6125641e+00
   1.9910472e+03  -4.3108391e+00
   1.9910500e+03  -3.4094747e+00
   1.9910582e+03  -3.0082709e+00
   1.9910609e+03  -4.6064276e+00
   1.9910637e+03  -3.2051451e+00
   1.9910664e+03  -5.6029030e+00
   1.9910691e+03  -6.6002618e+00
   1.9910773e+03  -6.9974617e+00
   1.9910801e+03  -8.4940627e+00
   1.9910828e+03  -6.8913051e+00
   1.9910856e+03  -1.0786989e+01
   1.9910883e+03  -9.1833138e+00
   1.9910965e+03  -1.1878560e+01
   1.9910992e+03  -8.2752491e+00
   1.9911020e+03  -7.6721790e+00
   1.9911047e+03  -2.7710701e+00
   1.9911075e+03  -1.9702817e+00
   1.9911157e+03   4.8277865e+00
   1.9911184e+03  -2.7210466e-01
   1.9911211e+03  -2.9709158e+00
   1.9911239e+03  -2.3699674e+00
   1.9911266e+03  -5.0679395e+00
   1.9911348e+03  -2.5669123e+00
   1.9911376e+03  -2.8657655e+00
   1.9911403e+03  -1.5651392e+00
   1.9911431e+03  -3.6499316e-01
   1.9911458e+03   1.0345928e+00
   1.9911540e+03   2.2336990e+00
   1.9911567e+03   2.2328055e+00
   1.9911595e+03   5.3259240e-01
   1.9911622e+03   1.8318594e+00
   1.9911650e+03  -6.8113383e-02
   1.9911732e+03   2.3309539e+00
   1.9911759e+03   5.3074148e-01
   1.9911786e+03   1.2302492e+00
   1.9911814e+03  -1.2692429e+00
   1.9911841e+03   1.0303448e+00
   1.9911923e+03   2.3025264e-01
   1.9911951e+03   9.2988054e-01
   1.9911978e+03   4.2281886e+00
   1.9912005e+03   1.8274573e+00
   1.9912033e+03   2.4264863e+00
   1.9912115e+03   1.8257557e+00
   1.9912142e+03   1.7250654e+00
   1.9912170e+03   1.6244154e+00
   1.9912197e+03   1.2659350e+01
   1.9912224e+03   1.9185819e+00
   1.9912307e+03   1.5179745e+00
   1.9912334e+03   3.5165673e+00
   1.9912361e+03   5.1145207e+00
   1.9912389e+03   7.1116748e+00
   1.9912416e+03   6.7089902e+00
   1.9912498e+03   5.7067066e+00
   1.9912526e+03   8.0638390e-01
   1.9912553e+03   2.9052213e+00
   1.9912580e+03   2.9040593e+00
   1.9912608e+03   3.9024976e+00
   1.9912690e+03   4.2008166e+00
   1.9912717e+03   5.0987763e+00
   1.9912745e+03   5.3966168e+00
   1.9912772e+03   4.6947381e+00
   1.9912799e+03   4.2930203e+00
   1.9912882e+03   4.9910230e+00
   1.9912909e+03   6.0885866e+00
   1.9912936e+03   5.4863912e+00
   1.9912964e+03   5.8840366e+00
   1.9912991e+03   8.5806030e+00
   1.9913073e+03   6.4780108e+00
   1.9913101e+03   5.4758196e+00
   1.9913128e+03   2.8746693e+00
   1.9913155e+03   3.1733994e+00
   1.9913183e+03   9.7301003e-01
   1.9913265e+03   1.1525488e+00
   1.9913292e+03   6.7227981e-01
   1.9913320e+03   2.7711709e+00
   1.9913347e+03   5.1691024e+00
   1.9913374e+03  -7.4479172e+00
   1.9913484e+03   1.9712940e+00
   1.9913511e+03   3.3699454e+00
   1.9913539e+03   3.7684375e+00
   1.9913566e+03   5.6661701e+00
   1.9913648e+03   7.2632636e+00
   1.9913676e+03   7.8601183e+00
   1.9913703e+03   6.0576943e+00
   1.9913730e+03   6.7549912e+00
   1.9913758e+03   7.3520492e+00
   1.9913840e+03   7.4490684e+00
   1.9913867e+03   1.0045049e+01
   1.9913895e+03   7.1421907e+00
   1.9913922e+03   6.9394138e+00
   1.9913949e+03   4.7375181e+00
   1.9914031e+03   6.0351031e+00
   1.9914059e+03   4.3333690e+00
   1.9914086e+03   3.5319557e+00
   1.9914114e+03   3.8304229e+00
   1.9914141e+03   3.3290907e+00
   1.9914223e+03   5.0270791e+00
   1.9914251e+03   6.2245883e+00
   1.9914278e+03   2.8234584e+00
   1.9914305e+03   3.3221290e+00
   1.9914333e+03   3.6206802e+00
   1.9914415e+03   2.6196319e+00
   1.9914442e+03   2.5186241e+00
   1.9914470e+03   2.9174566e+00
   1.9914497e+03   2.3165296e+00
   1.9914524e+03  -8.8311698e-01
   1.9914606e+03   1.2163963e+00
   1.9914634e+03   2.8152697e+00
   1.9914661e+03   2.0144636e+00
   1.9914689e+03   2.2135778e+00
   1.9914716e+03   1.2130924e+00
   1.9914798e+03   1.5124871e+00
   1.9914825e+03   2.6114422e+00
   1.9914853e+03   3.7099576e+00
   1.9914880e+03   5.3078336e+00
   1.9914908e+03   3.2065505e+00
   1.9914990e+03   5.2044678e+00
   1.9915017e+03   5.6022261e+00
   1.9915044e+03   7.3992652e+00
   1.9915072e+03   5.9968655e+00
   1.9915099e+03   5.9944667e+00
   1.9915181e+03   4.0928289e+00
   1.9915209e+03   3.7913118e+00
   1.9915236e+03   4.6894353e+00
   1.9915264e+03   5.6871595e+00
   1.9915291e+03   3.2858446e+00
   1.9915373e+03   5.1837703e+00
   1.9915400e+03   7.2808568e+00
   1.9915428e+03   5.2787444e+00
   1.9915455e+03   3.5773129e+00
   1.9915483e+03   5.2752020e+00
   1.9915565e+03   4.8732519e+00
   1.9915592e+03   4.8713026e+00
   1.9915619e+03   4.3695541e+00
   1.9915647e+03   1.7688463e+00
   1.9915674e+03   4.2671388e+00
   1.9915756e+03   3.1658719e+00
   1.9915784e+03   2.6648056e+00
   1.9915811e+03   3.2634996e+00
   1.9915838e+03   1.1630342e+00
   1.9915866e+03   4.6284902e-01
   1.9915948e+03   3.1615839e+00
   1.9915975e+03   9.6119924e-01
   1.9916003e+03   2.0603748e+00
   1.9916030e+03   1.5597506e+00
   1.9916057e+03   1.4591667e+00
   1.9916140e+03  -2.4073695e-01
   1.9916167e+03  -4.4056066e-01
   1.9916194e+03   5.5921557e-01
   1.9916222e+03  -1.4072812e-01
   1.9916249e+03  -1.9399518e+00
   1.9916331e+03  -3.6384958e+00
   1.9916359e+03  -5.5362805e+00
   1.9916386e+03  -9.1326259e+00
   1.9916413e+03  -5.4304529e+00
   1.9916441e+03  -5.7281607e+00
   1.9916523e+03  -3.7266694e+00
   1.9916550e+03  -2.4256988e+00
   1.9916578e+03  -3.5242885e+00
   1.9916605e+03  -2.5232788e+00
   1.9916632e+03  -2.5222695e+00
   1.9916715e+03  -1.7215806e+00
   1.9916742e+03  -2.4206119e+00
   1.9916769e+03  -3.7191237e+00
   1.9916797e+03  -2.8179960e+00
   1.9916824e+03  -3.0167888e+00
   1.9916906e+03  -5.8144621e+00
   1.9916934e+03  -5.8121363e+00
   1.9916961e+03  -5.9097715e+00
   1.9916988e+03  -5.8074476e+00
   1.9917016e+03  -7.6044046e+00
   1.9917098e+03  -9.5105988e+00
   1.9917125e+03  -6.4979986e+00
   1.9917153e+03  -5.6957194e+00
   1.9917180e+03  -5.6934411e+00
   1.9917207e+03  -5.9910437e+00
   1.9917290e+03  -1.6703753e+00
   1.9917317e+03  -3.0891392e+00
   1.9917344e+03  -3.4877435e+00
   1.9917372e+03  -4.8857884e+00
   1.9917399e+03  -3.7842741e+00
   1.9917481e+03  -6.6816004e+00
   1.9917509e+03  -7.3786477e+00
   1.9917536e+03  -6.7759363e+00
   1.9917563e+03  -5.7736259e+00
   1.9917591e+03  -7.1707565e+00
   1.9917673e+03  -6.9679682e+00
   1.9917700e+03  -6.9651810e+00
   1.9917728e+03  -7.4621949e+00
   1.9917755e+03  -2.0903830e+01
   1.9917782e+03  -9.8498885e+00
   1.9917864e+03  -9.8459485e+00
   1.9917892e+03  -9.8420102e+00
   1.9917919e+03  -7.9388333e+00
   1.9917947e+03  -8.8352978e+00
   1.9917974e+03  -8.7318037e+00
   1.9918056e+03  -8.9282310e+00
   1.9918084e+03  -9.0246197e+00
   1.9918111e+03  -1.1420050e+01
   1.9918138e+03  -1.2115202e+01
   1.9918166e+03  -1.2210316e+01
   1.9918248e+03  -1.0106272e+01
   1.9918275e+03  -1.0801949e+01
   1.9918303e+03  -1.1697268e+01
   1.9918330e+03  -1.0792949e+01
   1.9918357e+03  -1.1188472e+01
   1.9918439e+03  -1.2633417e+01
   1.9918467e+03  -1.3378063e+01
   1.9918494e+03  -1.3372712e+01
   1.9918522e+03  -1.7165843e+01
   1.9918549e+03  -1.5359697e+01
   1.9918631e+03  -1.1655033e+01
   1.9918658e+03  -1.2550011e+01
   1.9918686e+03  -1.2045191e+01
   1.9918713e+03  -1.3339853e+01
   1.9918741e+03  -1.4434077e+01
   1.9918823e+03  -1.8226783e+01
   1.9918850e+03  -1.8219493e+01
   1.9918877e+03  -2.1710805e+01
   1.9918905e+03  -2.0702520e+01
   1.9918932e+03  -2.2193639e+01
   1.9919014e+03  -2.2984442e+01
   1.9919042e+03  -2.0976048e+01
   1.9919069e+03  -2.3966458e+01
   1.9919097e+03  -2.1357911e+01
   1.9919124e+03  -2.1349368e+01
   1.9919206e+03  -2.3140108e+01
   1.9919233e+03  -2.2031292e+01
   1.9919261e+03  -2.2122440e+01
   1.9919288e+03  -2.3313111e+01
   1.9919316e+03  -2.4803186e+01
   1.9919398e+03  -2.6092744e+01
   1.9919425e+03  -2.5982347e+01
   1.9919452e+03  -2.4772434e+01
   1.9919480e+03  -2.1663765e+01
   1.9919507e+03  -2.2854620e+01
   1.9919589e+03  -2.0446438e+01
   1.9919617e+03  -2.2437459e+01
   1.9919644e+03  -2.2228564e+01
   1.9919671e+03  -1.8321233e+01
   1.9919699e+03  -1.8113984e+01
   1.9919781e+03   7.3572119e-01
   1.9919808e+03  -1.6807553e+01
   1.9919836e+03  -1.7400590e+01
   1.9919863e+03  -1.8393230e+01
   1.9919890e+03  -1.1588593e+01
   1.9919973e+03  -1.1384037e+01
   1.9920055e+03  -6.7213475e+00
   1.9920082e+03  -1.0077315e+01
   1.9920164e+03  -9.9733240e+00
   1.9920192e+03  -9.9693347e+00
   1.9920219e+03  -1.0765027e+01
   1.9920246e+03  -1.2460041e+01
   1.9920274e+03  -8.1567769e+00
   1.9920356e+03  -6.6541142e+00
   1.9920383e+03  -5.6518526e+00
   1.9920411e+03  -1.7874700e+01
   1.9920438e+03  -5.8423620e+00
   1.9920465e+03  -3.2410650e+00
   1.9920548e+03  -7.3381286e+00
   1.9920575e+03  -4.1364733e+00
   1.9920602e+03  -7.3335387e+00
   1.9920630e+03  -1.4427765e+01
   1.9920657e+03  -1.3722274e+01
   1.9920739e+03  -1.2617225e+01
   1.9920767e+03  -1.2912058e+01
   1.9920794e+03  -1.4306334e+01
   1.9920821e+03  -1.3600891e+01
   1.9920849e+03  -1.4195211e+01
   1.9920931e+03  -1.4989213e+01
   1.9920958e+03  -1.2484217e+01
   1.9920986e+03  -1.0480023e+01
   1.9921013e+03  -9.6761512e+00
   1.9921040e+03  -1.1671481e+01
   1.9921123e+03  -7.6684122e+00
   1.9921150e+03  -1.4652549e+01
   1.9921177e+03  -9.3588038e+00
   1.9921205e+03  -1.0454620e+01
   1.9921232e+03  -8.2513184e+00
   1.9921314e+03  -5.2492179e+00
   1.9921342e+03  -3.0479982e+00
   1.9921369e+03  -5.1459390e+00
   1.9921396e+03  -6.9431607e+00
   1.9921424e+03  -3.7416634e+00
   1.9921506e+03  -6.6390067e+00
   1.9921533e+03  -8.3867112e-01
   1.9921561e+03  -7.3837565e-01
   1.9921588e+03   1.1611597e+00
   1.9921615e+03   6.1135235e-02
   1.9921697e+03  -4.2371692e+00
   1.9921725e+03  -1.9363944e+00
   1.9921752e+03  -3.0351798e+00
   1.9921780e+03  -2.6341257e+00
   1.9921807e+03  -9.3375207e-01
   1.9921889e+03  -2.3365857e-01
   1.9921916e+03  -3.7321651e+00
   1.9921944e+03  -2.0313522e+00
   1.9921971e+03  -1.8306197e+00
   1.9921999e+03  -1.0302075e+00
   1.9922081e+03  -3.0195369e-02
   1.9922108e+03   1.2692967e+00
   1.9922136e+03   2.6918899e-01
   1.9922163e+03   1.5685613e+00
   1.9922190e+03   3.2842989e-01
   1.9922272e+03   4.2667225e+00
   1.9922300e+03   4.4649358e+00
   1.9922327e+03   3.7634299e+00
   1.9922355e+03   3.8618845e+00
   1.9922382e+03   5.7595797e+00
   1.9922464e+03   2.7584759e+00
   1.9922491e+03  -2.4142749e-01
   1.9922519e+03  -4.1410922e-02
   1.9922546e+03  -1.0409944e+00
   1.9922574e+03  -7.4069796e-01
   1.9922656e+03   9.5891832e-01
   1.9922683e+03  -1.0406652e+00
   1.9922710e+03  -2.4396890e+00
   1.9922738e+03  -5.2375931e+00
   1.9922765e+03  -6.0351781e+00
   1.9922847e+03  -5.3330440e+00
   1.9922875e+03  -5.4308708e+00
   1.9922902e+03  -3.7293784e+00
   1.9922930e+03  -2.2284867e+00
   1.9922957e+03  -8.2815529e-01
   1.9923039e+03  -1.4275840e+00
   1.9923066e+03  -8.2725299e-01
   1.9923094e+03  -2.0264421e+00
   1.9923121e+03  -4.0248315e+00
   1.9923149e+03  -2.4238616e+00
   1.9923231e+03  -2.7227720e+00
   1.9923258e+03   1.1767571e+00
   1.9923285e+03   3.1754864e+00
   1.9923313e+03  -1.2446382e-01
   1.9923340e+03  -3.4230940e+00
   1.9923450e+03   1.1464472e+00
   1.9923477e+03  -6.4209834e+00
   1.9923504e+03  -3.8194550e+00
   1.9923532e+03  -1.2189672e+00
   1.9923614e+03  -1.6183196e+00
   1.9923641e+03  -3.8167923e+00
   1.9923669e+03  -3.3154656e+00
   1.9923696e+03  -4.1138194e+00
   1.9923723e+03  -5.6115739e+00
   1.9923806e+03  -3.2102892e+00
   1.9923833e+03  -5.2082051e+00
   1.9923860e+03  -7.9050418e+00
   1.9923888e+03  -5.0030398e+00
   1.9923915e+03  -1.5024386e+00
   1.9923997e+03  -2.2015576e+00
   1.9924025e+03  -8.0123700e-01
   1.9924052e+03  -5.5989965e+00
   1.9924079e+03  -8.2956769e+00
   1.9924107e+03  -7.5926386e+00
   1.9924189e+03  -7.7895216e+00
   1.9924216e+03  -9.3857658e+00
   1.9924244e+03  -1.2880611e+01
   1.9924271e+03  -1.2175739e+01
   1.9924298e+03  -1.3770229e+01
   1.9924381e+03  -1.3764721e+01
   1.9924408e+03  -1.4458935e+01
   1.9924435e+03  -1.4253231e+01
   1.9924463e+03  -1.4247530e+01
   1.9924490e+03  -1.6540911e+01
   1.9924572e+03  -1.6034495e+01
   1.9924600e+03  -1.6627841e+01
   1.9924627e+03  -1.6621190e+01
   1.9924654e+03  -1.6114741e+01
   1.9924682e+03  -1.6708055e+01
   1.9924764e+03  -1.5201972e+01
   1.9924791e+03  -1.5695691e+01
   1.9924819e+03  -1.7588653e+01
   1.9924846e+03  -1.6082218e+01
   1.9924873e+03  -1.7175345e+01
   1.9924956e+03  -1.4869395e+01
   1.9924983e+03  -1.6262887e+01
   1.9925010e+03  -1.6856142e+01
   1.9925038e+03  -1.6749439e+01
   1.9925065e+03  -1.7142579e+01
   1.9925147e+03  -1.6535962e+01
   1.9925175e+03  -1.8128708e+01
   1.9925202e+03  -2.0120657e+01
   1.9925229e+03  -2.1811928e+01
   1.9925257e+03  -2.2203044e+01
   1.9925339e+03  -1.9695162e+01
   1.9925366e+03  -1.9387404e+01
   1.9925394e+03  -2.3877849e+01
   1.9925421e+03  -2.7866698e+01
   1.9925448e+03  -2.3157431e+01
   1.9925530e+03  -2.6546809e+01
   1.9925558e+03  -2.6836070e+01
   1.9925585e+03  -2.6025655e+01
   1.9925613e+03  -2.8414285e+01
   1.9925640e+03  -3.0901919e+01
   1.9925722e+03  -2.9090279e+01
   1.9925749e+03  -2.9378522e+01
   1.9925777e+03  -2.8467131e+01
   1.9925804e+03  -2.5656864e+01
   1.9925832e+03  -2.4447081e+01
   1.9925914e+03  -1.9039463e+01
   1.9925941e+03  -1.9131807e+01
   1.9925969e+03  -2.2422834e+01
   1.9925996e+03  -2.4113185e+01
   1.9926023e+03  -2.4803260e+01
   1.9926105e+03  -2.6292738e+01
   1.9926133e+03  -2.7981541e+01
   1.9926160e+03  -2.6470949e+01
   1.9926188e+03  -2.2062120e+01
   1.9926215e+03  -2.4252416e+01
   1.9926297e+03  -2.8740915e+01
   1.9926324e+03  -2.8229618e+01
   1.9926352e+03  -3.1117166e+01
   1.9926379e+03  -3.1104719e+01
   1.9926407e+03  -3.0692438e+01
   1.9926489e+03  -2.4282721e+01
   1.9926516e+03  -2.1873968e+01
   1.9926543e+03  -2.6063538e+01
   1.9926571e+03  -2.2654473e+01
   1.9926598e+03  -2.6343931e+01
   1.9926680e+03  -2.7033113e+01
   1.9926708e+03  -2.7322180e+01
   1.9926735e+03  -2.7611131e+01
   1.9926762e+03  -2.8899567e+01
   1.9926790e+03  -2.8588127e+01
   1.9926872e+03  -3.3174851e+01
   1.9926899e+03  -3.3861302e+01
   1.9926927e+03  -2.9449517e+01
   1.9926954e+03  -2.9337777e+01
   1.9926982e+03  -2.7026962e+01
   1.9927064e+03  -2.5516751e+01
   1.9927091e+03  -3.6422177e+01
   1.9927118e+03  -2.4692296e+01
   1.9927146e+03  -2.3083059e+01
   1.9927173e+03  -2.2074226e+01
   1.9927255e+03  -2.0765916e+01
   1.9927283e+03  -1.8558490e+01
   1.9927310e+03  -2.7837350e+01
   1.9927337e+03  -2.0938971e+01
   1.9927365e+03  -2.0630716e+01
   1.9927447e+03  -2.3421343e+01
   1.9927474e+03  -2.5011335e+01
   1.9927502e+03  -2.2102490e+01
   1.9927529e+03  -2.2893329e+01
   1.9927556e+03  -2.0884972e+01
   1.9927639e+03  -2.0676698e+01
   1.9927666e+03  -2.2667627e+01
   1.9927693e+03  -2.4457840e+01
   1.9927721e+03  -2.2748737e+01
   1.9927748e+03  -2.1440158e+01
   1.9927830e+03  -2.2031342e+01
   1.9927858e+03  -2.2822209e+01
   1.9927885e+03  -2.3212920e+01
   1.9927912e+03  -2.2703835e+01
   1.9927940e+03  -2.2694753e+01
   1.9928022e+03  -2.5184676e+01
   1.9928049e+03  -2.1676002e+01
   1.9928077e+03  -1.9268291e+01
   1.9928104e+03  -1.9660424e+01
   1.9928131e+03  -1.9152760e+01
   1.9928214e+03  -1.6646099e+01
   1.9928241e+03  -1.7039280e+01
   1.9928268e+03  -1.9431504e+01
   1.9928296e+03  -2.1123052e+01
   1.9928323e+03  -1.6916283e+01
   1.9928405e+03  -1.6809556e+01
   1.9928433e+03  -2.1730860e+01
   1.9928460e+03  -1.9193180e+01
   1.9928487e+03  -1.8185903e+01
   1.9928515e+03  -1.7179028e+01
   1.9928597e+03  -1.7072197e+01
   1.9928624e+03  -1.3266888e+01
   1.9928652e+03  -1.4161221e+01
   1.9928679e+03  -1.3955637e+01
   1.9928706e+03  -1.4149974e+01
   1.9928789e+03  -9.8460344e+00
   1.9928816e+03  -8.6425760e+00
   1.9928843e+03  -8.9389989e+00
   1.9928871e+03  -1.0334863e+01
   1.9928898e+03  -7.9316894e+00
   1.9928980e+03  -1.3186413e+01
   1.9929008e+03  -9.0228022e+00
   1.9929035e+03  -5.3206730e+00
   1.9929062e+03  -5.7183848e+00
   1.9929090e+03  -7.3154574e+00
   1.9929172e+03  -2.9142912e+00
   1.9929199e+03  -5.5120855e+00
   1.9929227e+03  -4.7102007e+00
   1.9929254e+03  -6.1077566e+00
   1.9929281e+03  -3.8062335e+00
   1.9929363e+03  -6.3037110e+00
   1.9929391e+03  -3.8021895e+00
   1.9929418e+03  -5.4000286e+00
   1.9929446e+03  -6.0975886e+00
   1.9929473e+03  -7.5945496e+00
   1.9929555e+03  -4.6926718e+00
   1.9929582e+03  -5.2905547e+00
   1.9929610e+03  -5.0885185e+00
   1.9929637e+03  -4.8865631e+00
   1.9929665e+03  -3.8850085e+00
   1.9929747e+03  -1.9842145e+00
   1.9929774e+03  -8.8386077e-01
   1.9929802e+03  -8.8350722e-01
   1.9929829e+03   2.0156862e+00
   1.9929856e+03   3.1555991e-01
   1.9929938e+03  -1.3838863e+00
   1.9929966e+03  -2.3829328e+00
   1.9929993e+03  -1.3823796e+00
   1.9930021e+03  -1.0328247e+01
   1.9930130e+03  -1.7775353e+00
   1.9930157e+03  -5.3753843e+00
   1.9930185e+03  -6.9725942e+00
   1.9930212e+03  -6.9698051e+00
   1.9930240e+03  -7.9666172e+00
   1.9930322e+03  -8.3632706e+00
   1.9930349e+03  -9.0596453e+00
   1.9930376e+03  -9.0560214e+00
   1.9930404e+03  -9.5521990e+00
   1.9930431e+03   6.0755789e-01
   1.9930513e+03  -9.6485811e+00
   1.9930541e+03  -1.0244482e+01
   1.9930568e+03  -7.6414239e+00
   1.9930595e+03  -8.7379273e+00
   1.9930623e+03  -1.1133472e+01
   1.9930705e+03  -1.1228979e+01
   1.9930732e+03  -1.0724687e+01
   1.9930760e+03  -9.8207573e+00
   1.9930787e+03  -9.8168290e+00
   1.9930815e+03  -1.2911662e+01
   1.9930897e+03  -1.3406298e+01
   1.9930924e+03  -1.3101055e+01
   1.9930951e+03  -1.3995455e+01
   1.9930979e+03  -1.2290536e+01
   1.9931006e+03  -1.7683460e+01
   1.9931088e+03  -1.8975867e+01
   1.9931116e+03  -1.7268957e+01
   1.9931143e+03  -1.7262049e+01
   1.9931170e+03  -1.5395888e+01
   1.9931198e+03  -1.5949506e+01
   1.9931280e+03  -1.5843166e+01
   1.9931307e+03  -1.5836829e+01
   1.9931335e+03  -1.8629374e+01
   1.9931362e+03  -1.7922202e+01
   1.9931389e+03  -2.2913033e+01
   1.9931472e+03  -1.8505628e+01
   1.9931499e+03  -1.8698146e+01
   1.9931526e+03  -1.9690267e+01
   1.9931554e+03  -1.2485271e+01
   1.9931581e+03  -1.2880116e+01
   1.9931663e+03  -1.6973324e+01
   1.9931691e+03  -1.8266015e+01
   1.9931718e+03  -1.8458629e+01
   1.9931745e+03  -2.0450445e+01
   1.9931773e+03  -2.1241945e+01
   1.9931855e+03  -1.8534528e+01
   1.9931882e+03  -1.2429554e+01
   1.9931910e+03  -1.3124303e+01
   1.9931937e+03  -1.5318173e+01
   1.9931964e+03  -1.7011366e+01
   1.9932047e+03  -1.5905001e+01
   1.9932074e+03  -1.7597959e+01
   1.9932101e+03  -1.7291040e+01
   1.9932129e+03  -2.0982643e+01
   1.9932156e+03  -2.0574410e+01
   1.9932238e+03  -1.7667341e+01
   1.9932266e+03  -1.7960154e+01
   1.9932293e+03  -1.7553130e+01
   1.9932320e+03  -1.6146668e+01
   1.9932348e+03  -1.3641210e+01
   1.9932430e+03  -1.6734513e+01
   1.9932457e+03  -1.8027299e+01
   1.9932485e+03  -2.0119249e+01
   1.9932512e+03  -1.6612601e+01
   1.9932539e+03  -1.9104956e+01
   1.9932621e+03  -2.1996154e+01
   1.9932649e+03  -2.3286835e+01
   1.9932676e+03  -2.1578201e+01
   1.9932704e+03  -2.1569569e+01
   1.9932731e+03  -2.2260661e+01
   1.9932813e+03  -2.4150997e+01
   1.9932841e+03  -2.3441617e+01
   1.9932868e+03  -2.1133160e+01
   1.9932895e+03  -2.2124307e+01
   1.9932923e+03  -2.1115857e+01
   1.9933005e+03  -2.0207771e+01
   1.9933032e+03  -1.9400008e+01
   1.9933060e+03  -1.9692128e+01
   1.9933087e+03  -2.0483931e+01
   1.9933114e+03  -2.2075097e+01
   1.9933196e+03  -2.2166227e+01
   1.9933224e+03  -2.2857081e+01
   1.9933251e+03  -2.0948698e+01
   1.9933279e+03  -2.1540078e+01
   1.9933306e+03  -2.3530662e+01
   1.9933415e+03  -2.5320530e+01
   1.9933443e+03  -2.3511122e+01
   1.9933470e+03  -2.2402158e+01
   1.9933498e+03  -2.2593117e+01
   1.9933580e+03  -2.3383759e+01
   1.9933607e+03  -2.4973766e+01
   1.9933635e+03  -2.3964176e+01
   1.9933662e+03  -2.6653511e+01
   1.9933689e+03  -2.4843569e+01
   1.9933771e+03  -2.3933992e+01
   1.9933799e+03  -2.7023178e+01
   1.9933826e+03  -2.6512569e+01
   1.9933854e+03  -2.4402804e+01
   1.9933881e+03  -2.5592563e+01
   1.9933963e+03  -2.2783446e+01
   1.9933990e+03  -2.1674772e+01
   1.9934018e+03  -2.1366223e+01
   1.9934045e+03  -2.1857476e+01
   1.9934073e+03  -2.1348933e+01
   1.9934155e+03  -2.4039314e+01
   1.9934182e+03  -2.3429938e+01
   1.9934209e+03  -2.4020326e+01
   1.9934237e+03  -2.3310998e+01
   1.9934264e+03  -2.3801473e+01
   1.9934346e+03  -2.1992673e+01
   1.9934374e+03  -2.1983876e+01
   1.9934401e+03  -2.2274962e+01
   1.9934428e+03  -2.0166892e+01
   1.9934456e+03  -2.2257985e+01
   1.9934538e+03  -2.2249082e+01
   1.9934565e+03  -2.1940303e+01
   1.9934593e+03  -2.3231006e+01
   1.9934620e+03  -2.3421634e+01
   1.9934648e+03  -2.1013225e+01
   1.9934730e+03  -2.1504620e+01
   1.9934757e+03  -2.0196538e+01
   1.9934784e+03  -1.9388780e+01
   1.9934812e+03  -2.0680504e+01
   1.9934839e+03  -1.9972512e+01
   1.9934921e+03  -2.0064483e+01
   1.9934949e+03  -2.1455897e+01
   1.9934976e+03  -2.0847555e+01
   1.9935003e+03  -2.2538536e+01
   1.9935031e+03  -2.3629080e+01
   1.9935113e+03  -2.4019469e+01
   1.9935140e+03  -2.0611221e+01
   1.9935168e+03  -2.3901656e+01
   1.9935195e+03  -2.2192776e+01
   1.9935222e+03  -2.4482979e+01
   1.9935305e+03  -2.2074145e+01
   1.9935332e+03  -2.2964956e+01
   1.9935359e+03  -2.4954970e+01
   1.9935387e+03  -2.2246068e+01
   1.9935414e+03  -2.2836929e+01
   1.9935496e+03  -2.0228835e+01
   1.9935524e+03  -1.9421063e+01
   1.9935551e+03  -1.7414095e+01
   1.9935578e+03  -1.7507089e+01
   1.9935606e+03  -1.8499686e+01
   1.9935688e+03  -1.6892926e+01
   1.9935715e+03  -1.7086089e+01
   1.9935743e+03  -1.7629035e+01
   1.9935770e+03  -1.7971843e+01
   1.9935797e+03  -1.7065014e+01
   1.9935880e+03  -1.3959428e+01
   1.9935907e+03  -1.4353685e+01
   1.9935934e+03  -1.4447903e+01
   1.9935962e+03  -1.6241404e+01
   1.9935989e+03  -1.7534387e+01
   1.9936071e+03  -1.8526974e+01
   1.9936099e+03  -1.7120123e+01
   1.9936126e+03  -1.5713835e+01
   1.9936153e+03  -1.2608789e+01
   1.9936181e+03  -1.6202306e+01
   1.9936263e+03  -1.6095865e+01
   1.9936290e+03  -1.3990266e+01
   1.9936318e+03  -1.2685190e+01
   1.9936345e+03  -1.6278676e+01
   1.9936372e+03  -1.5872325e+01
   1.9936454e+03  -1.5466136e+01
   1.9936482e+03  -1.7559109e+01
   1.9936509e+03  -1.9051486e+01
   1.9936537e+03  -1.6944705e+01
   1.9936564e+03  -2.3935127e+01
   1.9936646e+03  -1.7628073e+01
   1.9936674e+03  -1.9520262e+01
   1.9936701e+03  -1.8512854e+01
   1.9936728e+03  -1.9205169e+01
   1.9936756e+03  -1.9197487e+01
   1.9936838e+03  -2.0189408e+01
   1.9936865e+03  -1.7282492e+01
   1.9936893e+03  -1.6875739e+01
   1.9936920e+03  -1.6169269e+01
   1.9936947e+03  -1.7662201e+01
   1.9937029e+03  -1.7855056e+01
   1.9937057e+03  -1.9347314e+01
   1.9937084e+03  -1.9439535e+01
   1.9937112e+03  -1.9031919e+01
   1.9937139e+03  -1.8324586e+01
   1.9937221e+03  -1.8717097e+01
   1.9937248e+03  -1.9209410e+01
   1.9937276e+03  -1.3504006e+01
   1.9937303e+03  -1.8696524e+01
   1.9937331e+03  -1.7789406e+01
   1.9937413e+03  -1.7082570e+01
   1.9937440e+03  -1.7275657e+01
   1.9937467e+03  -1.8668187e+01
   1.9937495e+03  -2.0360040e+01
   1.9937522e+03  -2.0052015e+01
   1.9937604e+03  -2.0043995e+01
   1.9937632e+03  -1.7536977e+01
   1.9937659e+03  -2.1028562e+01
   1.9937687e+03  -2.1719871e+01
   1.9937714e+03  -2.2710783e+01
   1.9937796e+03  -2.3301459e+01
   1.9937823e+03  -2.1992658e+01
   1.9937851e+03  -2.1983861e+01
   1.9937878e+03  -2.1875107e+01
   1.9937906e+03  -1.8367757e+01
   1.9937988e+03  -2.1309230e+01
   1.9938015e+03  -2.1150767e+01
   1.9938042e+03  -2.1342226e+01
   1.9938070e+03  -2.2183349e+01
   1.9938097e+03  -2.1224856e+01
   1.9938179e+03  -2.1516246e+01
   1.9938207e+03  -2.1407680e+01
   1.9938234e+03  -1.9799757e+01
   1.9938261e+03  -1.5893397e+01
   1.9938289e+03  -1.6786679e+01
   1.9938371e+03  -1.5180605e+01
   1.9938398e+03  -1.6873852e+01
   1.9938426e+03  -1.6467263e+01
   1.9938453e+03  -1.8459876e+01
   1.9938480e+03  -1.7352932e+01
   1.9938563e+03  -1.6446351e+01
   1.9938590e+03  -1.8538932e+01
   1.9938617e+03  -1.7232037e+01
   1.9938645e+03  -1.5825704e+01
   1.9938672e+03  -1.9717814e+01
   1.9938754e+03  -2.1909046e+01
   1.9938782e+03  -1.9101403e+01
   1.9938809e+03  -1.8394042e+01
   1.9938836e+03  -2.0185965e+01
   1.9938864e+03  -1.9278250e+01
   1.9938946e+03  -2.0320119e+01
   1.9938973e+03  -1.9812191e+01
   1.9939001e+03  -2.0204106e+01
   1.9939028e+03  -1.8346764e+01
   1.9939055e+03  -2.0038746e+01
   1.9939138e+03  -2.0130690e+01
   1.9939165e+03  -1.8873138e+01
   1.9939192e+03  -1.9015529e+01
   1.9939220e+03  -1.6309002e+01
   1.9939247e+03  -1.6702319e+01
   1.9939329e+03  -1.6495718e+01
   1.9939357e+03  -1.3840180e+01
   1.9939384e+03  -1.4234484e+01
   1.9939411e+03  -1.3429110e+01
   1.9939439e+03  -1.3273798e+01
   1.9939521e+03  -1.5067769e+01
   1.9939548e+03  -1.4861822e+01
   1.9939576e+03  -1.5255717e+01
   1.9939603e+03  -1.5949335e+01
   1.9939630e+03  -1.4243635e+01
   1.9939713e+03  -1.3538217e+01
   1.9939740e+03  -1.4532402e+01
   1.9939767e+03  -1.5326269e+01
   1.9939795e+03  -1.4220579e+01
   1.9939822e+03  -1.5214490e+01
   1.9939904e+03  -1.4508685e+01
   1.9939932e+03  -1.4902721e+01
   1.9939959e+03  -1.1498120e+01
   1.9939986e+03  -1.0943741e+01
   1.9940014e+03  -1.1589103e+01
   1.9940096e+03  -1.1584468e+01
   1.9940123e+03  -1.2479474e+01
   1.9940151e+03  -1.4873522e+01
   1.9940178e+03  -1.4467733e+01
   1.9940205e+03  -1.6261225e+01
   1.9940287e+03  -1.4755321e+01
   1.9940315e+03  -1.5149259e+01
   1.9940342e+03  -1.4643399e+01
   1.9940370e+03  -1.4037782e+01
   1.9940397e+03  -1.4432007e+01
   1.9940479e+03  -1.2726914e+01
   1.9940506e+03  -1.3321583e+01
   1.9940534e+03  -1.3116335e+01
   1.9940561e+03  -1.5810008e+01
   1.9940589e+03  -1.4704124e+01
   1.9940671e+03  -1.3998522e+01
   1.9940698e+03  -1.5392363e+01
   1.9940726e+03  -1.4686486e+01
   1.9940753e+03  -1.5280371e+01
   1.9940780e+03  -1.3574939e+01
   1.9940862e+03  -1.5168869e+01
   1.9940890e+03  -1.4663002e+01
   1.9940917e+03  -1.5556776e+01
   1.9940945e+03  -1.2851634e+01
   1.9940972e+03  -1.3246333e+01
   1.9941054e+03  -1.2241435e+01
   1.9941081e+03  -1.3885878e+01
   1.9941109e+03  -1.2530864e+01
   1.9941136e+03  -1.0776551e+01
   1.9941164e+03  -1.2121701e+01
   1.9941246e+03  -1.3116452e+01
   1.9941273e+03  -1.2311525e+01
   1.9941300e+03  -1.1007121e+01
   1.9941328e+03  -9.5033180e+00
   1.9941355e+03  -1.0898957e+01
   1.9941437e+03  -1.3693477e+01
   1.9941465e+03  -1.3088240e+01
   1.9941492e+03  -1.1783524e+01
   1.9941520e+03  -1.3078291e+01
   1.9941547e+03  -1.2673220e+01
   1.9941629e+03  -1.1668550e+01
   1.9941656e+03  -1.2663483e+01
   1.9941684e+03  -1.5757178e+01
   1.9941711e+03  -1.5450995e+01
   1.9941739e+03  -1.4045374e+01
   1.9941821e+03  -1.2640316e+01
   1.9941848e+03  -1.0935940e+01
   1.9941875e+03  -1.2830806e+01
   1.9941903e+03  -1.3325473e+01
   1.9941930e+03  -1.1021063e+01
   1.9942012e+03  -1.1816335e+01
   1.9942040e+03  -1.0412168e+01
   1.9942067e+03  -9.7082833e+00
   1.9942094e+03  -7.9051200e+00
   1.9942122e+03  -7.6020779e+00
   1.9942204e+03  -6.9992771e+00
   1.9942231e+03  -9.4954774e+00
   1.9942259e+03  -8.2921592e+00
   1.9942286e+03  -7.3892024e+00
   1.9942313e+03  -5.6869267e+00
   1.9942396e+03  -6.0844919e+00
   1.9942423e+03  -6.5818581e+00
   1.9942450e+03  -5.2797454e+00
   1.9942478e+03  -3.9781535e+00
   1.9942505e+03  -5.7258622e+00
   1.9942587e+03  -3.7243719e+00
   1.9942615e+03   4.7543789e-01
   1.9942642e+03  -1.6239123e+00
   1.9942669e+03  -1.6232627e+00
   1.9942697e+03  -2.9220934e+00
   1.9942779e+03  -2.2212046e+00
   1.9942806e+03  -2.4202361e+00
   1.9942834e+03  -3.1189880e+00
   1.9942861e+03  -3.1177404e+00
   1.9942888e+03  -3.4163733e+00
   1.9942971e+03  -6.1612676e-01
   1.9942998e+03  -2.1152803e+00
   1.9943025e+03  -1.5646542e+00
   1.9943053e+03  -2.6136083e+00
   1.9943080e+03   8.6357110e-02
   1.9943162e+03   1.8628257e-01
   1.9943190e+03   1.8620805e-01
   1.9943217e+03  -9.1342643e-01
   1.9943244e+03   2.1856989e+00
   1.9943272e+03  -1.2138153e+00
   1.9943354e+03  -1.3632698e+00
   1.9943381e+03  -1.1628045e+00
   1.9943409e+03  -5.6257938e-01
   1.9943436e+03  -1.0621544e+00
   1.9943463e+03  -1.3616095e+00
   1.9943546e+03  -3.4602248e+00
   1.9943573e+03  -1.8594808e+00
   1.9943600e+03  -4.9574970e+00
   1.9943628e+03  -3.8559540e+00
   1.9943655e+03  -3.5545316e+00
   1.9943737e+03  -4.8525898e+00
   1.9943765e+03  -3.0513687e+00
   1.9943792e+03  -4.0497482e+00
   1.9943819e+03  -2.7486483e+00
   1.9943847e+03  -2.3477088e+00
   1.9943929e+03  -4.0460897e+00
   1.9943956e+03  -3.0448713e+00
   1.9943984e+03  -2.6438134e+00
   1.9944011e+03  -4.6419558e+00
   1.9944038e+03  -2.3410191e+00
   1.9944120e+03   1.4583974e+00
   1.9944148e+03  -2.0407860e+00
   1.9944175e+03  -2.3398497e+00
   1.9944203e+03  -2.4388737e+00
   1.9944230e+03  -2.0380582e+00
   1.9944312e+03  -4.4362830e+00
   1.9944339e+03  -5.8339485e+00
   1.9944367e+03  -6.5313349e+00
   1.9944394e+03  -6.4287624e+00
   1.9944422e+03  -3.4273908e+00
   1.9944504e+03  -3.7258999e+00
   1.9944531e+03  -4.5240895e+00
   1.9944559e+03  -3.9225199e+00
   1.9944586e+03  -5.3203909e+00
   1.9944613e+03  -4.4186227e+00
   1.9944695e+03  -4.3168953e+00
   1.9944723e+03  -2.8157685e+00
   1.9944750e+03  -3.4144022e+00
   1.9944778e+03  -1.7137165e+00
   1.9944805e+03  -2.0129110e+00
   1.9944887e+03  -2.6118658e+00
   1.9944914e+03  -1.9111011e+00
   1.9944942e+03  -5.1089662e-01
   1.9944969e+03  -3.3095723e+00
   1.9944997e+03  -4.6077284e+00
   1.9945079e+03  -1.9069653e+00
   1.9945106e+03  -3.4056026e+00
   1.9945133e+03  -3.8040803e+00
   1.9945161e+03  -6.4015187e+00
   1.9945188e+03  -3.1002781e+00
   1.9945270e+03  -2.9990780e+00
   1.9945298e+03  -3.6975983e+00
   1.9945325e+03  -4.0959593e+00
   1.9945352e+03  -4.0943209e+00
   1.9945380e+03  -2.4933232e+00
   1.9945462e+03  -3.1920458e+00
   1.9945489e+03  -3.2907290e+00
   1.9945517e+03  -3.4893327e+00
   1.9945544e+03  -1.6886570e+00
   1.9945572e+03  -1.2881415e+00
   1.9945654e+03  -2.8802628e-01
   1.9945681e+03  -1.9872311e+00
   1.9945708e+03  -2.3862762e+00
   1.9945736e+03  -1.5356617e+00
   1.9945763e+03  -1.6849874e+00
   1.9945845e+03  -3.5835534e+00
   1.9945873e+03  -2.8824000e+00
   1.9945900e+03  -3.9808070e+00
   1.9945927e+03  -3.2794947e+00
   1.9945955e+03  -7.7918291e-01
   1.9946037e+03  -1.0787512e+00
   1.9946064e+03  -3.1774797e+00
   1.9946092e+03  -2.5764487e+00
   1.9946119e+03  -2.5754182e+00
   1.9946146e+03  -1.7747080e+00
   1.9946229e+03  -2.0738781e+00
   1.9946256e+03  -2.2729686e+00
   1.9946283e+03  -2.6718994e+00
   1.9946311e+03  -2.7707906e+00
   1.9946338e+03  -4.1691223e+00
   1.9946420e+03  -4.4673346e+00
   1.9946448e+03  -2.1664677e+00
   1.9946475e+03  -5.0644411e+00
   1.9946502e+03  -3.7629354e+00
   1.9946530e+03  -4.0613102e+00
   1.9946612e+03  -4.0596857e+00
   1.9946639e+03  -5.6574218e+00
   1.9946667e+03  -5.9550388e+00
   1.9946694e+03  -4.9530568e+00
   1.9946721e+03  -7.7499556e+00
   1.9946804e+03  -4.3482156e+00
   1.9946831e+03  -4.6463563e+00
   1.9946858e+03  -5.0443378e+00
   1.9946886e+03  -4.4425600e+00
   1.9946913e+03  -5.4403830e+00
   1.9946995e+03  -5.7380869e+00
   1.9947023e+03  -3.7365916e+00
   1.9947050e+03  -5.7342970e+00
   1.9947077e+03  -6.3317633e+00
   1.9947105e+03  -6.5291506e+00
   1.9947187e+03  -5.7268589e+00
   1.9947214e+03  -5.0248482e+00
   1.9947242e+03  -4.3231182e+00
   1.9947269e+03  -5.7208290e+00
   1.9947296e+03  -4.3191006e+00
   1.9947379e+03  -4.9171330e+00
   1.9947406e+03  -5.1150861e+00
   1.9947433e+03  -5.1130401e+00
   1.9947461e+03  -4.9110749e+00
   1.9947488e+03  -2.7099905e+00
   1.9947570e+03  -2.0091865e+00
   1.9947598e+03  -3.4078228e+00
   1.9947625e+03  -2.4068597e+00
   1.9947652e+03  -3.4054969e+00
   1.9947680e+03  -3.4041347e+00
   1.9947762e+03  -4.1024931e+00
   1.9947789e+03  -3.1012521e+00
   1.9947817e+03  -1.4006916e+00
   1.9947844e+03  -2.9994913e+00
   1.9947871e+03  -1.3989315e+00
   1.9947953e+03  -2.3979719e+00
   1.9947981e+03  -3.6964927e+00
   1.9948008e+03  -2.2955741e+00
   1.9948036e+03  -2.5945359e+00
   1.9948063e+03   1.0542191e-01
   1.9948145e+03  -8.9422026e-01
   1.9948172e+03  -9.9382257e-01
   1.9948200e+03  -9.9342504e-01
   1.9948227e+03   6.5723300e-03
   1.9948255e+03   1.0652970e-01
   1.9948337e+03  -1.9339291e-01
   1.9948364e+03  -3.3420556e+00
   1.9948392e+03  -3.2407587e+00
   1.9948419e+03  -8.4042243e-01
   1.9948446e+03   4.5939374e-01
   1.9948528e+03   2.0930998e-01
   1.9948556e+03   1.1588463e+00
   1.9948583e+03   1.9580627e+00
   1.9948611e+03   2.3571195e+00
   1.9948638e+03   1.2566166e+00
   1.9948720e+03   3.3552740e+00
   1.9948747e+03   2.2543719e+00
   1.9948775e+03   2.9531901e+00
   1.9948802e+03   2.7520889e+00
   1.9948830e+03   3.8505480e+00
   1.9948912e+03   4.9485678e+00
   1.9948939e+03   3.0473484e+00
   1.9948966e+03   6.5447294e+00
   1.9948994e+03   6.5421116e+00
   1.9949021e+03   5.3399747e+00
   1.9949103e+03   8.9363987e+00
   1.9949131e+03   8.7329042e+00
   1.9949158e+03   7.5298910e+00
   1.9949185e+03   5.5776590e+00
   1.9949213e+03   4.6757880e+00
   1.9949295e+03   5.7734777e+00
   1.9949322e+03   3.6720083e+00
   1.9949350e+03   4.9700195e+00
   1.9949377e+03   7.4670315e+00
   1.9949405e+03   5.8646846e+00
   1.9949487e+03   6.7619788e+00
   1.9949514e+03   7.9587940e+00
   1.9949541e+03   4.3570505e+00
   1.9949569e+03   4.7551476e+00
   1.9949596e+03   5.4529656e+00
   1.9949678e+03   6.4503844e+00
   1.9949706e+03   3.2490842e+00
   1.9949733e+03   5.0470646e+00
   1.9949760e+03   6.6444058e+00
   1.9949788e+03   8.2411080e+00
   1.9949870e+03   8.6376516e+00
   1.9949897e+03   9.4338765e+00
   1.9949925e+03   7.7307830e+00
   1.9949952e+03   7.0279707e+00
   1.9949979e+03   5.0259595e+00
   1.9950062e+03   5.1738891e+00
   1.9950089e+03   6.1214395e+00
   1.9950116e+03   7.7183510e+00
   1.9950144e+03   7.5153436e+00
   1.9950171e+03   8.7118575e+00
   1.9950253e+03   8.1086127e+00
   1.9950281e+03   8.1053693e+00
   1.9950308e+03   9.4016071e+00
   1.9950335e+03   6.8988465e+00
   1.9950363e+03   6.2963270e+00
   1.9950445e+03   8.8927684e+00
   1.9950472e+03   7.7896513e+00
   1.9950500e+03   8.3862955e+00
   1.9950527e+03   8.2829809e+00
   1.9950554e+03   7.7798677e+00
   1.9950637e+03   7.3769158e+00
   1.9950664e+03   8.0736850e+00
   1.9950691e+03   6.9708956e+00
   1.9950719e+03   7.7677872e+00
   1.9950746e+03   6.3652401e+00
   1.9950828e+03   4.9632540e+00
   1.9950856e+03   5.7609487e+00
   1.9950883e+03   6.6582843e+00
   1.9950910e+03   4.7563810e+00
   1.9950938e+03   5.3042584e+00
   1.9951020e+03   5.1521967e+00
   1.9951047e+03   5.1501359e+00
   1.9951075e+03   3.7486358e+00
   1.9951102e+03   4.7467364e+00
   1.9951129e+03   5.2446377e+00
   1.9951211e+03   4.6427798e+00
   1.9951239e+03   3.9412027e+00
   1.9951266e+03   4.0395862e+00
   1.9951294e+03   9.3921038e-01
   1.9951321e+03   2.6381547e+00
   1.9951403e+03   2.0373394e+00
   1.9951431e+03   2.0365245e+00
   1.9951458e+03  -2.1626101e+00
   1.9951485e+03  -2.3616651e+00
   1.9951513e+03  -3.0604404e+00
   1.9951595e+03  -6.3578962e+00
   1.9951622e+03  -3.0066931e+00
   1.9951650e+03  -3.0554704e+00
   1.9951677e+03  -3.0542482e+00
   1.9951704e+03   3.2444535e+00
   1.9951786e+03  -5.6532843e+00
   1.9951814e+03  -4.3515430e+00
   1.9951841e+03  -3.9499624e+00
   1.9951869e+03  -7.7468624e+00
   1.9951896e+03  -5.6446036e+00
   1.9951978e+03  -6.4420258e+00
   1.9952005e+03  -5.3398890e+00
   1.9952033e+03  -6.6372330e+00
   1.9952060e+03  -4.9352581e+00
   1.9952088e+03  -4.0336440e+00
   1.9952170e+03  -3.7321506e+00
   1.9952197e+03  -3.4307777e+00
   1.9952224e+03  -3.5293654e+00
   1.9952252e+03  -2.5283536e+00
   1.9952279e+03  -4.5265423e+00
   1.9952361e+03  -3.8250117e+00
   1.9952389e+03  -2.4240417e+00
   1.9952416e+03  -2.5230321e+00
   1.9952444e+03  -2.1221829e+00
   1.9952471e+03  -2.6211340e+00
   1.9952553e+03  -3.8196055e+00
   1.9952580e+03  -4.9176377e+00
   1.9952608e+03  -4.3159106e+00
   1.9952635e+03  -5.4137443e+00
   1.9952663e+03  -6.8110188e+00
   1.9952745e+03  -6.1085744e+00
   1.9952772e+03  -5.8062509e+00
   1.9952799e+03  -6.8035284e+00
   1.9952827e+03  -8.0003270e+00
   1.9952854e+03  -7.2974069e+00
   1.9952936e+03  -9.7934879e+00
   1.9952964e+03  -8.3901305e+00
   1.9952991e+03  -1.0785814e+01
   1.9953018e+03  -9.4820202e+00
   1.9953046e+03  -1.1177547e+01
   1.9953128e+03  -9.0739163e+00
   1.9953155e+03  -8.3705668e+00
   1.9953183e+03  -7.2676585e+00
   1.9953210e+03  -6.1651915e+00
   1.9953238e+03  -6.5625654e+00
   1.9953320e+03  -5.1605004e+00
   1.9953347e+03  -7.8573562e+00
   1.9953374e+03  -7.2544532e+00
   1.9953402e+03  -7.9512714e+00
   1.9953429e+03  -9.3475309e+00
   1.9953511e+03  -9.9435519e+00
   1.9953539e+03  -9.3398145e+00
   1.9953566e+03  -7.7367186e+00
   1.9953593e+03  -7.2338239e+00
   1.9953621e+03  -4.2321304e+00
   1.9953703e+03  -5.5299175e+00
   1.9953730e+03   3.6993446e-01
   1.9953758e+03  -4.0284535e+00
   1.9953785e+03  -4.4266821e+00
   1.9953812e+03  -4.1250315e+00
   1.9953895e+03  -4.0234214e+00
   1.9953922e+03  -5.1213721e+00
   1.9953949e+03  -6.5187635e+00
   1.9953977e+03  -7.8156360e+00
   1.9954004e+03  -7.5126298e+00
   1.9954086e+03  -1.0208545e+01
   1.9954114e+03  -6.8058213e+00
   1.9954141e+03  -8.5024190e+00
   1.9954168e+03  -1.0698138e+01
   1.9954196e+03  -1.0294019e+01
   1.9954278e+03  -1.2389061e+01
   1.9954305e+03  -1.0984666e+01
   1.9954333e+03  -8.2813516e+00
   1.9954360e+03  -6.0789191e+00
   1.9954387e+03  -4.9769275e+00
   1.9954470e+03  -7.1740568e+00
   1.9954497e+03  -1.1769347e+01
   1.9954524e+03  -9.0657194e+00
   1.9954552e+03  -9.0620931e+00
   1.9954579e+03  -7.6590283e+00
   1.9954661e+03  -7.6559647e+00
   1.9954689e+03  -5.9535823e+00
   1.9954716e+03  -5.9512009e+00
   1.9954743e+03  -5.9488204e+00
   1.9954771e+03  -6.6461608e+00
   1.9954853e+03  -5.9437824e+00
   1.9954880e+03  -5.9414049e+00
   1.9954908e+03  -5.2393083e+00
   1.9954935e+03  -7.3363726e+00
   1.9954962e+03  -8.8328380e+00
   1.9955044e+03  -8.5294249e+00
   1.9955072e+03  -8.8258931e+00
   1.9955099e+03  -8.1226428e+00
   1.9955127e+03  -9.0190337e+00
   1.9955154e+03  -1.1014626e+01
   1.9955236e+03  -1.0910260e+01
   1.9955264e+03  -1.0306136e+01
   1.9955291e+03  -1.0002134e+01
   1.9955318e+03  -8.5986928e+00
   1.9955346e+03  -8.1954134e+00
   1.9955428e+03  -6.4928152e+00
   1.9955455e+03  -2.9916181e+00
   1.9955483e+03  -7.9884214e+00
   1.9955510e+03  -3.9868261e+00
   1.9955537e+03  -3.5853913e+00
   1.9955619e+03  -4.9833972e+00
   1.9955647e+03  -4.5815638e+00
   1.9955674e+03  -3.6800912e+00
   1.9955702e+03  -4.1784191e+00
   1.9955729e+03  -5.1763478e+00
   1.9955811e+03  -7.7732372e+00
   1.9955838e+03  -2.7721279e+00
   1.9955866e+03  -1.0168059e+01
   1.9955893e+03  -6.4654719e+00
   1.9955921e+03  -8.1622057e+00
   1.9956003e+03  -8.1589408e+00
   1.9956030e+03  -6.1564772e+00
   1.9956057e+03  -5.4542946e+00
   1.9956085e+03  -3.8527529e+00
   1.9956112e+03  -1.4521718e+00
   1.9956194e+03  -2.3512309e+00
   1.9956222e+03  -3.2499305e+00
   1.9956249e+03  -2.1490705e+00
   1.9956277e+03  -1.0486509e+00
   1.9956304e+03  -2.0478314e+00
   1.9956386e+03  -3.4464523e+00
   1.9956413e+03  -1.5458337e+00
   1.9956441e+03  -3.8442953e+00
   1.9956468e+03  -4.2425976e+00
   1.9956496e+03  -5.2405006e+00
   1.9956578e+03  -3.6390444e+00
   1.9956605e+03  -3.8375088e+00
   1.9956632e+03  -4.8355738e+00
   1.9956660e+03  -4.4337995e+00
   1.9956687e+03  -4.4320260e+00
   1.9956769e+03  -3.7305332e+00
   1.9956797e+03  -5.0285210e+00
   1.9956824e+03  -5.6262696e+00
   1.9956851e+03  -5.2241791e+00
   1.9956879e+03  -2.9230094e+00
   1.9956961e+03  -4.6211602e+00
   1.9956988e+03  -3.9195917e+00
   1.9957016e+03  -3.2183039e+00
   1.9957043e+03  -4.0166966e+00
   1.9957070e+03  -5.0146899e+00
   1.9957153e+03  -5.7124040e+00
   1.9957180e+03  -4.7105191e+00
   1.9957207e+03  -2.6094749e+00
   1.9957235e+03  -4.3077511e+00
   1.9957262e+03  -3.0065480e+00
   1.9957344e+03  -3.2052653e+00
   1.9957372e+03  -4.2035832e+00
   1.9957399e+03  -4.8016618e+00
   1.9957426e+03  -3.7001811e+00
   1.9957454e+03  -3.6987011e+00
   1.9957536e+03  -5.0966616e+00
   1.9957563e+03  -4.2949429e+00
   1.9957591e+03  -6.3923849e+00
   1.9957618e+03  -6.3898280e+00
   1.9957645e+03  -5.9874321e+00
   1.9957728e+03  -4.9854371e+00
   1.9957755e+03  -5.2833229e+00
   1.9957782e+03  -5.3811696e+00
   1.9957810e+03  -3.8796171e+00
   1.9957837e+03  -5.0775853e+00
   1.9957919e+03  -5.7752742e+00
   1.9957947e+03  -4.7733641e+00
   1.9957974e+03  -3.8718148e+00
   1.9958001e+03  -3.1705461e+00
   1.9958029e+03  -4.1688778e+00
   1.9958111e+03  -3.5674503e+00
   1.9958138e+03  -5.2653433e+00
   1.9958166e+03  -6.3627972e+00
   1.9958193e+03  -8.2594920e+00
   1.9958220e+03  -5.7571882e+00
   1.9958303e+03  -7.4542054e+00
   1.9958330e+03  -5.0521837e+00
   1.9958357e+03  -7.8490428e+00
   1.9958385e+03  -7.9458632e+00
   1.9958412e+03  -7.9426849e+00
   1.9958494e+03  -6.2401878e+00
   1.9958522e+03  -6.2376917e+00
   1.9958549e+03  -7.9345166e+00
   1.9958576e+03  -8.3311828e+00
   1.9958604e+03  -5.3290504e+00
   1.9958686e+03  -8.0258387e+00
   1.9958713e+03  -7.7227484e+00
   1.9958741e+03  -6.9199793e+00
   1.9958768e+03  -7.9168113e+00
   1.9958795e+03  -9.2131246e+00
   1.9958877e+03  -8.3097993e+00
   1.9958905e+03  -7.3068754e+00
   1.9958932e+03  -6.9041127e+00
   1.9958960e+03  -6.9013510e+00
   1.9958987e+03  -7.5983105e+00
   1.9959069e+03  -7.5952712e+00
   1.9959097e+03  -7.1923930e+00
   1.9959124e+03  -7.5893561e+00
   1.9959151e+03  -7.8862003e+00
   1.9959179e+03  -9.4824059e+00
   1.9959261e+03  -7.6793329e+00
   1.9959288e+03  -8.0761012e+00
   1.9959316e+03  -6.9733107e+00
   1.9959343e+03  -7.0704814e+00
   1.9959370e+03  -6.9676932e+00
   1.9959452e+03  -4.9657061e+00
   1.9959480e+03  -4.9637199e+00
   1.9959507e+03  -4.3619744e+00
   1.9959535e+03  -4.7600696e+00
   1.9959562e+03  -5.5578455e+00
   1.9959644e+03  -4.9558624e+00
   1.9959671e+03  -6.6532001e+00
   1.9959699e+03  -4.8512588e+00
   1.9959726e+03  -4.9492783e+00
   1.9959754e+03  -4.5474586e+00
   1.9959836e+03  -5.5452396e+00
   1.9959863e+03  -5.2431415e+00
   1.9959890e+03  -4.8412042e+00
   1.9959918e+03  -5.2391077e+00
   1.9959945e+03  -3.5376921e+00
   1.9960055e+03  -7.1348370e+00
   1.9960082e+03  -6.8321031e+00
   1.9960110e+03  -8.9285303e+00
   1.9960137e+03  -8.4251588e+00
   1.9960219e+03  -9.7212688e+00
   1.9960246e+03  -9.8173403e+00
   1.9960274e+03  -8.6138933e+00
   1.9960301e+03  -1.0609648e+01
   1.9960329e+03  -1.0605404e+01
   1.9960411e+03  -1.1300882e+01
   1.9960438e+03  -1.0296761e+01
   1.9960465e+03  -1.0192683e+01
   1.9960493e+03  -8.8891256e+00
   1.9960520e+03  -9.1854500e+00
   1.9960602e+03  -7.5824158e+00
   1.9960630e+03  -8.3790628e+00
   1.9960657e+03  -8.2757512e+00
   1.9960684e+03  -7.3728009e+00
   1.9960712e+03  -8.0695718e+00
   1.9960794e+03  -9.1659040e+00
   1.9960821e+03  -9.4621176e+00
   1.9960849e+03  -1.1957333e+01
   1.9960876e+03  -1.4051710e+01
   1.9960903e+03  -1.4645849e+01
   1.9960986e+03  -1.3540431e+01
   1.9961013e+03  -1.4234735e+01
   1.9961040e+03  -1.3629281e+01
   1.9961068e+03  -1.4923309e+01
   1.9961095e+03  -1.4417540e+01
   1.9961177e+03  -1.6610893e+01
   1.9961205e+03  -1.8003688e+01
   1.9961232e+03  -1.6697007e+01
   1.9961259e+03  -1.7689928e+01
   1.9961287e+03  -1.8582492e+01
   1.9961369e+03  -1.8874939e+01
   1.9961396e+03  -1.7268029e+01
   1.9961424e+03  -1.5561802e+01
   1.9961451e+03  -1.7254897e+01
   1.9961478e+03  -1.6948115e+01
   1.9961561e+03  -1.7341176e+01
   1.9961588e+03  -1.3835639e+01
   1.9961615e+03  -1.0931265e+01
   1.9961643e+03  -9.8273327e+00
   1.9961670e+03  -1.3322002e+01
   1.9961752e+03  -1.1717313e+01
   1.9961780e+03  -1.0013306e+01
   1.9961807e+03  -1.0309181e+01
   1.9961834e+03  -8.3058571e+00
   1.9961862e+03  -9.8019347e+00
   1.9961944e+03  -8.5984940e+00
   1.9961971e+03  -8.4950946e+00
   1.9961999e+03  -4.2933765e+00
   1.9962026e+03  -7.6902992e+00
   1.9962053e+03  -6.8875430e+00
   1.9962136e+03  -6.3849880e+00
   1.9962163e+03  -4.6831140e+00
   1.9962190e+03  -8.1798408e+00
   1.9962218e+03  -5.6775689e+00
   1.9962245e+03  -6.0751378e+00
   1.9962327e+03  -6.3725878e+00
   1.9962355e+03  -5.6703187e+00
   1.9962382e+03  -1.9695306e+00
   1.9962409e+03  -4.3677828e+00
   1.9962437e+03  -3.4663957e+00
   1.9962519e+03  -2.0655691e+00
   1.9962546e+03  -3.9639829e+00
   1.9962574e+03  -2.5629573e+00
   1.9962601e+03  -1.5623321e+00
   1.9962628e+03   1.6869928e+00
   1.9962710e+03   7.3669802e-01
   1.9962738e+03  -6.6303666e-01
   1.9962765e+03   3.6948552e-02
   1.9962793e+03  -6.3026228e-02
   1.9962820e+03  -2.0622010e+00
   1.9962902e+03  -1.7614961e+00
   1.9962930e+03  -1.3609515e+00
   1.9962957e+03  -2.0601272e+00
   1.9962984e+03  -1.4595431e+00
   1.9963012e+03  -2.5585193e+00
   1.9963094e+03  -2.0576959e+00
   1.9963121e+03  -4.1560328e+00
   1.9963149e+03  -3.8544904e+00
   1.9963176e+03  -4.1528286e+00
   1.9963203e+03  -3.4514475e+00
   1.9963285e+03  -3.7499469e+00
   1.9963313e+03  -4.1482869e+00
   1.9963340e+03  -4.5464676e+00
   1.9963368e+03  -5.1444090e+00
   1.9963395e+03  -4.4426312e+00
   1.9963477e+03  -5.0406142e+00
   1.9963504e+03  -5.0385979e+00
   1.9963532e+03  -4.3368625e+00
   1.9963559e+03  -2.9356878e+00
   1.9963587e+03  -5.0336735e+00
   1.9963669e+03  -5.3315400e+00
   1.9963696e+03  -4.6296874e+00
   1.9963723e+03  -5.2275955e+00
   1.9963751e+03  -5.5253845e+00
   1.9963778e+03  -4.5235743e+00
   1.9963860e+03  -3.7220849e+00
   1.9963888e+03  -3.1208361e+00
   1.9963915e+03  -5.1187877e+00
   1.9963943e+03  -2.7177002e+00
   1.9963970e+03  -3.4163331e+00
   1.9964052e+03  -4.4145666e+00
   1.9964079e+03  -3.0133608e+00
   1.9964107e+03  -3.7118754e+00
   1.9964134e+03  -2.3109507e+00
   1.9964162e+03  -3.0097463e+00
   1.9964244e+03  -1.9089824e+00
   1.9964271e+03  -2.3080588e+00
   1.9964298e+03  -1.6074156e+00
   1.9964326e+03  -3.6059726e+00
   1.9964353e+03  -2.3050502e+00
   1.9964435e+03   8.9459179e-01
   1.9964463e+03   1.9451395e-01
   1.9964490e+03   9.4476146e-02
   1.9964517e+03  -7.0524164e-01
   1.9964545e+03  -1.7045595e+00
   1.9964627e+03  -3.3032377e+00
   1.9964654e+03  -6.0299643e-01
   1.9964682e+03  -1.3024752e+00
   1.9964709e+03  -1.6018342e+00
   1.9964736e+03   4.9796649e-01
   1.9964819e+03  -2.2011527e+00
   1.9964846e+03  -1.6005122e+00
   1.9964873e+03  -3.7989920e+00
   1.9964901e+03  -3.4975924e+00
   1.9964928e+03  -3.4961934e+00
   1.9965010e+03  -4.4943949e+00
   1.9965038e+03  -4.7924772e+00
   1.9965065e+03  -4.0908402e+00
   1.9965092e+03  -4.4890438e+00
   1.9965120e+03  -4.3872882e+00
   1.9965202e+03  -3.7857733e+00
   1.9965229e+03  -4.1840990e+00
   1.9965257e+03  -3.8825453e+00
   1.9965284e+03  -2.5815123e+00
   1.9965311e+03  -2.4805197e+00
   1.9965394e+03  -2.4795275e+00
   1.9965421e+03  -4.8775757e+00
   1.9965448e+03  -1.8768247e+00
   1.9965476e+03  -5.0747939e+00
   1.9965503e+03  -3.7732840e+00
   1.9965585e+03  -3.7717747e+00
   1.9965613e+03  -4.0701460e+00
   1.9965640e+03  -3.4687579e+00
   1.9965667e+03  -2.1678904e+00
   1.9965695e+03  -4.4661033e+00
   1.9965777e+03  -2.7649968e+00
   1.9965804e+03  -4.0633708e+00
   1.9965832e+03  -4.3616255e+00
   1.9965859e+03  -4.2099408e+00
   1.9965886e+03  -4.7580369e+00
   1.9965969e+03  -3.8564937e+00
   1.9965996e+03  -4.4547111e+00
   1.9966023e+03  -5.1526492e+00
   1.9966051e+03  -3.1513881e+00
   1.9966078e+03  -3.7498876e+00
   1.9966160e+03  -1.7491876e+00
   1.9966188e+03  -1.4486079e+00
   1.9966215e+03  -3.1473485e+00
   1.9966242e+03  -2.1464895e+00
   1.9966270e+03  -2.4455110e+00
   1.9966352e+03  -1.7448127e+00
   1.9966379e+03  -2.8436748e+00
   1.9966407e+03  -2.9424974e+00
   1.9966434e+03  -1.2420004e+00
   1.9966461e+03   5.0059964e+00
   1.9966543e+03   2.9548140e+00
   1.9966571e+03  -2.6441279e+00
   1.9966598e+03  -1.8433902e+00
   1.9966626e+03  -5.4317287e-01
   1.9966653e+03   3.7053444e+00
   1.9966735e+03  -1.4459774e-01
   1.9966762e+03  -4.4579901e-02
   1.9966790e+03  -6.4432207e-01
   1.9966817e+03  -7.4402434e-01
   1.9966845e+03  -7.4372673e-01
   1.9966927e+03  -3.1424692e+00
   1.9966954e+03  -3.7409723e+00
   1.9966982e+03  -2.4399959e+00
   1.9967009e+03  -3.1387399e+00
   1.9967036e+03  -4.1370844e+00
   1.9967118e+03  -2.8359495e+00
   1.9967146e+03  -1.0355352e+00
   1.9967173e+03  -1.4349609e+00
   1.9967201e+03  -1.3490696e-01
   1.9967228e+03  -1.7342130e+00
   1.9967310e+03  -3.0829793e+00
   1.9967337e+03  -3.5315661e+00
   1.9967365e+03  -3.1303135e+00
   1.9967392e+03  -2.1294614e+00
   1.9967420e+03  -3.1282096e+00
   1.9967502e+03  -3.1269583e+00
   1.9967529e+03  -3.1257075e+00
   1.9967556e+03  -3.8241772e+00
   1.9967584e+03  -3.8226476e+00
   1.9967611e+03  -5.5204385e+00
   1.9967693e+03  -4.9184703e+00
   1.9967721e+03  -3.5170629e+00
   1.9967748e+03  -2.5160561e+00
   1.9967776e+03  -2.5150497e+00
   1.9967803e+03  -3.6136037e+00
   1.9967885e+03  -3.6121582e+00
   1.9967912e+03  -4.6103134e+00
   1.9967940e+03  -3.6088692e+00
   1.9967967e+03  -4.6070257e+00
   1.9967995e+03  -5.0050229e+00
   1.9968077e+03  -3.8035009e+00
   1.9968104e+03  -4.2018195e+00
   1.9968131e+03  -4.2001387e+00
   1.9968159e+03  -5.1980587e+00
   1.9968186e+03  -5.0460395e+00
   1.9968268e+03  -3.4946410e+00
   1.9968296e+03  -1.5188563e+01
   1.9968323e+03  -4.7866478e+00
   1.9968350e+03  -5.3844931e+00
   1.9968378e+03   3.0143007e+00
   1.9968460e+03  -5.2835850e+00
   1.9968487e+03  -3.8820316e+00
   1.9968515e+03  -4.5302188e+00
   1.9968542e+03  -6.9774267e+00
   1.9968569e+03  -2.3764757e+00
   1.9968652e+03  -6.5738451e+00
   1.9968679e+03  -8.6203956e+00
   1.9968706e+03  -7.0675674e+00
   1.9968734e+03  -6.2150804e+00
   1.9968761e+03  -3.4636944e+00
   1.9968843e+03  -3.5622689e+00
   1.9968871e+03  -6.5096640e+00
   1.9968898e+03  -3.1084201e+00
   1.9968925e+03  -1.1579568e+00
   1.9968953e+03  -2.1570936e+00
   1.9969035e+03  -7.0542707e+00
   1.9969062e+03   1.6450710e+00
   1.9969090e+03  -4.2532271e+00
   1.9969117e+03  -2.4022658e+00
   1.9969144e+03  -3.8507249e+00
   1.9969227e+03  -3.8691766e+00
   1.9969254e+03  -4.1475169e+00
   1.9969281e+03  -3.1462579e+00
   1.9969309e+03   1.1332886e+00
   1.9969336e+03  -4.3449727e+00
   1.9969418e+03  -3.6435147e+00
   1.9969446e+03  -4.9415373e+00
   1.9969473e+03   6.5819930e-01
   1.9969500e+03  -5.5395840e+00
   1.9969528e+03  -5.8372481e+00
   1.9969610e+03  -1.2582213e+01
   1.9969637e+03  -1.0877860e+01
   1.9969665e+03  -4.6759892e+00
   1.9969692e+03  -1.8752388e+00
   1.9969719e+03  -3.0240287e+00
   1.9969802e+03  -1.3468639e+01
   1.9969829e+03  -3.7171517e+00
   1.9969856e+03  -2.7160648e+00
   1.9969884e+03  -4.1144184e+00
   1.9969911e+03  -2.7133326e+00
   1.9969993e+03   4.2349727e+00
   1.9970021e+03   4.8477874e-01
   1.9970048e+03  -1.3859675e+01
   1.9970075e+03  -5.6574113e+00
   1.9970103e+03  -3.6059683e+00
   1.9970185e+03  -4.6541060e+00
   1.9970212e+03  -4.7522043e+00
   1.9970240e+03   1.0473766e+00
   1.9970267e+03  -5.2005424e+00
   1.9970294e+03  -2.4995422e+00
   1.9970376e+03   9.5007766e-01
   1.9970404e+03  -2.8987624e+00
   1.9970431e+03  -4.8468229e+00
   1.9970459e+03   5.3155859e-02
   1.9970486e+03  -3.0956054e+00
   1.9970568e+03  -4.4938072e+00
   1.9970595e+03  -6.8410696e+00
   1.9970623e+03  -4.4892732e+00
   1.9970650e+03  -4.8373375e+00
   1.9970678e+03  -2.4863426e+00
   1.9970760e+03  -3.8618803e-01
   1.9970787e+03   1.9630264e+00
   1.9970815e+03  -1.1365188e+00
   1.9970842e+03  -6.0341042e+00
   1.9970869e+03  -3.1828305e+00
   1.9970951e+03  -1.2827697e+01
   1.9970979e+03  -2.7765863e+00
   1.9971006e+03  -3.4751957e+00
   1.9971034e+03  -1.1770486e+01
   1.9971061e+03  -5.0684574e+00
   1.9971143e+03  -1.3862910e+01
   1.9971170e+03  -1.3107665e+01
   1.9971198e+03  -4.0560418e+00
   1.9971225e+03  -1.4750139e+01
   1.9971253e+03  -2.9489593e+00
   1.9971335e+03  -2.4979597e+00
   1.9971362e+03  -3.5965205e+00
   1.9971389e+03  -1.9644194e-01
   1.9971417e+03  -2.6953634e+00
   1.9971444e+03  -3.3940052e+00
   1.9971526e+03  -4.3922476e+00
   1.9971554e+03  -3.8407107e+00
   1.9971581e+03   7.4063256e+00
   1.9971608e+03   7.4033630e+00
   1.9971636e+03   7.4004017e+00
   1.9971718e+03  -1.3990385e+00
   1.9971745e+03  -1.5983988e+00
   1.9971773e+03  -1.5477795e+00
   1.9971800e+03  -2.8966204e+00
   1.9971828e+03  -2.2457217e+00
   1.9971910e+03  -1.8449834e+00
   1.9971937e+03  -2.1941054e+00
   1.9971964e+03  -1.2436078e+00
   1.9971992e+03   6.5612964e-01
   1.9972019e+03  -1.0434528e+00
   1.9972101e+03  -1.3429154e+00
   1.9972129e+03  -1.6422583e+00
   1.9972156e+03  -3.4212136e-01
   1.9972183e+03  -1.4206452e-01
   1.9972211e+03   9.5755231e-01
   1.9972293e+03  -3.4231071e-01
   1.9972320e+03   1.3571462e+00
   1.9972348e+03   6.5688336e-01
   1.9972375e+03   2.5678060e-01
   1.9972402e+03   1.2562779e+00
   1.9972485e+03  -4.4354462e-01
   1.9972512e+03  -7.4324720e-01
   1.9972539e+03  -1.3427099e+00
   1.9972567e+03  -4.2692820e-02
   1.9972594e+03   6.5704426e-01
   1.9972676e+03   5.7021439e-02
   1.9972704e+03   6.5675863e-01
   1.9972731e+03   1.3562159e+00
   1.9972758e+03  -4.3766559e-02
   1.9972786e+03   2.5613095e-01
   1.9972868e+03   1.7554285e+00
   1.9972895e+03   2.5044263e+00
   1.9972923e+03   8.0410455e-01
   1.9972950e+03   1.6034629e+00
   1.9972977e+03   3.1022215e+00
   1.9973060e+03   2.4012606e+00
   1.9973087e+03   2.4502801e+00
   1.9973114e+03   2.4493000e+00
   1.9973142e+03   2.9981003e+00
   1.9973169e+03   1.5474811e+00
   1.9973251e+03   2.1966021e+00
   1.9973279e+03   7.4630343e-01
   1.9973306e+03  -2.5359509e-01
   1.9973333e+03   5.4618634e-01
   1.9973361e+03  -1.2033321e+00
   1.9973443e+03  -1.4527508e+00
   1.9973470e+03   2.4715030e-01
   1.9973498e+03   8.4681144e-01
   1.9973525e+03   1.1463527e+00
   1.9973552e+03  -5.5342582e-01
   1.9973635e+03  -2.1025845e+00
   1.9973662e+03   1.4735658e-01
   1.9973689e+03  -2.5516224e+00
   1.9973717e+03  -1.5510017e+00
   1.9973744e+03  -3.3496613e+00
   1.9973826e+03  -9.4928145e-01
   1.9973854e+03  -1.6986017e+00
   1.9973881e+03  -7.4830229e-01
   1.9973908e+03  -1.8475630e+00
   1.9973936e+03  -7.9724395e-01
   1.9974018e+03  -2.4462651e+00
   1.9974045e+03  -2.7451665e+00
   1.9974073e+03  -6.4490848e-01
   1.9974100e+03  -3.4477051e-01
   1.9974127e+03  -1.9439926e+00
   1.9974209e+03   1.5594499e-01
   1.9974237e+03   1.5588261e-01
   1.9974264e+03   1.8551403e+00
   1.9974292e+03   5.5491820e-01
   1.9974319e+03   6.5465624e-01
   1.9974401e+03   1.6539944e+00
   1.9974428e+03   2.5389278e-01
   1.9974456e+03   1.3033712e+00
   1.9974483e+03  -9.9623013e-01
   1.9974511e+03  -1.1457716e+00
   1.9974593e+03  -1.0453533e+00
   1.9974620e+03   1.0460481e-01
   1.9974648e+03  -6.9511703e-01
   1.9974675e+03  -1.1446590e+00
   1.9974702e+03   3.5519888e-01
   1.9974784e+03  -1.0443832e+00
   1.9974812e+03  -1.0439654e+00
   1.9974839e+03  -7.4366786e-01
   1.9974867e+03  -2.4357039e-01
   1.9974894e+03   1.0060270e+00
   1.9974976e+03   1.8552846e+00
   1.9975003e+03   5.2825120e-03
   1.9975031e+03   9.5490040e-01
   1.9975058e+03  -4.5081561e-02
   1.9975086e+03  -1.3445435e+00
   1.9975168e+03   5.0525429e-01
   1.9975195e+03   7.5495219e-01
   1.9975222e+03   1.3544102e+00
   1.9975250e+03   5.4388442e-02
   1.9975277e+03  -3.9545331e-01
   1.9975359e+03  -4.4527513e-01
   1.9975387e+03  -1.4521702e-01
   1.9975414e+03  -1.0447989e+00
   1.9975441e+03   1.1047590e+00
   1.9975469e+03  -7.4494292e-01
   1.9975551e+03   9.5467506e-01
   1.9975578e+03   8.0435319e-01
   1.9975606e+03   1.1538914e+00
   1.9975633e+03   5.3869890e-02
   1.9975661e+03  -2.4603166e-01
   1.9975743e+03   7.5366676e-01
   1.9975770e+03  -1.1458747e+00
   1.9975797e+03  -1.7451764e+00
   1.9975825e+03  -6.4491829e-01
   1.9975852e+03   5.5485968e-01
   1.9975934e+03   5.5463773e-01
   1.9975962e+03   8.5429588e-01
   1.9975989e+03   5.5407416e-01
   1.9976016e+03   1.5534525e+00
   1.9976044e+03  -1.6458889e+00
   1.9976126e+03  -1.7951705e+00
   1.9976153e+03  -1.3446324e+00
   1.9976181e+03  -3.2933146e+00
   1.9976208e+03  -2.3423772e+00
   1.9976235e+03  -3.7908603e+00
   1.9976318e+03  -3.4394840e+00
   1.9976345e+03  -2.0386682e+00
   1.9976372e+03  -3.3373327e+00
   1.9976400e+03  -2.9361578e+00
   1.9976427e+03  -2.9849633e+00
   1.9976509e+03  -1.5343493e+00
   1.9976537e+03  -7.8403557e-01
   1.9976564e+03  -1.4334620e+00
   1.9976591e+03  -3.2321686e+00
   1.9976619e+03  -1.7314757e+00
   1.9976701e+03  -1.7307831e+00
   1.9976728e+03  -1.0303708e+00
   1.9976756e+03  -1.6796987e+00
   1.9976783e+03  -2.0288868e+00
   1.9976810e+03  -2.7277952e+00
   1.9976893e+03  -1.6271441e+00
   1.9976920e+03  -1.3266132e+00
   1.9976947e+03  -3.2648260e-01
   1.9976975e+03  -2.0256720e+00
   1.9977002e+03  -1.6250217e+00
   1.9977084e+03  -2.3240917e+00
   1.9977112e+03  -2.0732621e+00
   1.9977139e+03  -2.1224128e+00
   1.9977166e+03  -1.4218438e+00
   1.9977194e+03   1.2810492e-01
   1.9977276e+03  -3.2176633e-01
   1.9977303e+03  -6.2151762e-01
   1.9977331e+03   3.7833099e-01
   1.9977358e+03   1.3777797e+00
   1.9977385e+03   6.7750854e-01
   1.9977467e+03   6.7723754e-01
   1.9977495e+03   9.7684664e-01
   1.9977522e+03   1.0764159e+00
   1.9977550e+03   7.6385340e-02
   1.9977577e+03  -1.0232052e+00
   1.9977659e+03  -1.7225159e+00
   1.9977687e+03  -1.3719669e+00
   1.9977714e+03  -2.5209581e+00
   1.9977741e+03  -1.8202298e+00
   1.9977769e+03  -1.4196617e+00
   1.9977851e+03  -2.1188138e+00
   1.9977878e+03  -3.0176063e+00
   1.9977906e+03  -1.5669792e+00
   1.9977933e+03   6.8274756e-01
   1.9977960e+03   3.8259446e-01
   1.9978042e+03   3.8244142e-01
   1.9978070e+03   1.0820084e+00
   1.9978097e+03   4.8181564e-01
   1.9978125e+03  -1.6811708e-01
   1.9978152e+03  -9.1774984e-01
   1.9978234e+03   1.8217726e-01
   1.9978261e+03  -1.1673556e+00
   1.9978289e+03  -1.0169487e+00
   1.9978316e+03   1.4824581e+00
   1.9978344e+03   2.4814651e+00
   1.9978426e+03   3.4800725e+00
   1.9978453e+03   4.3783205e+00
   1.9978480e+03   3.4269492e+00
   1.9978508e+03   9.2657841e-01
   1.9978535e+03   5.8742278e+00
   1.9978617e+03   4.2725181e+00
   1.9978645e+03   4.2708091e+00
   1.9978672e+03   2.0699808e+00
   1.9978700e+03   1.0695528e+00
   1.9978727e+03   1.5689249e+00
   1.9978809e+03   2.5179174e+00
   1.9978836e+03   1.6172702e+00
   1.9978864e+03   3.7157833e+00
   1.9978891e+03   2.8646370e+00
   1.9978919e+03   4.4628511e+00
   1.9979001e+03   1.6122060e+00
   1.9979028e+03   2.8610611e+00
   1.9979055e+03   2.5600367e+00
   1.9979083e+03   1.5594127e+00
   1.9979110e+03   4.5575889e+00
   1.9979192e+03   4.0559659e+00
   1.9979220e+03   3.4545835e+00
   1.9979247e+03   2.5535616e+00
   1.9979274e+03   3.0023602e+00
   1.9979302e+03   3.9507793e+00
   1.9979384e+03   3.2494790e+00
   1.9979411e+03   2.5484592e+00
   1.9979439e+03   1.3479198e+00
   1.9979466e+03   2.5469006e+00
   1.9979494e+03   2.7458019e+00
   1.9979576e+03   2.5447835e+00
   1.9979603e+03   2.9436056e+00
   1.9979630e+03   1.6429482e+00
   1.9979658e+03   2.5419310e+00
   1.9979685e+03   1.8411942e+00
   1.9979767e+03   2.3902378e+00
   1.9979795e+03   1.3397017e+00
   1.9979822e+03   4.3379658e+00
   1.9979849e+03   3.6365106e+00
   1.9979877e+03   3.6350560e+00
   1.9979959e+03   3.9334820e+00
   1.9979986e+03   3.6820086e+00
   1.9980014e+03   4.2303158e+00
   1.9980041e+03   4.5285036e+00
   1.9980068e+03   3.1272522e+00
   1.9980151e+03   9.9732613e+00
   1.9980178e+03   1.2227720e+00
   1.9980205e+03   5.2256293e-01
   1.9980233e+03  -2.5764061e+00
   1.9980260e+03  -3.9748155e+00
   1.9980342e+03  -3.3734656e+00
   1.9980370e+03  -2.0726362e+00
   1.9980397e+03  -7.7232717e-01
   1.9980424e+03  -1.8715782e+00
   1.9980452e+03  -2.7704696e+00
   1.9980534e+03  -1.4698814e+00
   1.9980561e+03  -1.8691335e+00
   1.9980589e+03  -1.8683858e+00
   1.9980616e+03  -4.6665185e+00
   1.9980643e+03  -4.1648518e+00
   1.9980726e+03  -3.3635059e+00
   1.9980753e+03  -1.9627205e+00
   1.9980780e+03  -1.9619354e+00
   1.9980808e+03  -1.2114506e+00
   1.9980835e+03  -1.5108461e+00
   1.9980917e+03  -1.3603017e+00
   1.9980945e+03  -1.5596776e+00
   1.9980972e+03  -3.5582537e+00
   1.9980999e+03  -2.7071704e+00
   1.9981027e+03  -2.6561076e+00
   1.9981109e+03  -2.3551651e+00
   1.9981136e+03  -1.8544231e+00
   1.9981164e+03  -2.4534413e+00
   1.9981191e+03   1.2460601e+00
   1.9981218e+03   2.4596167e-01
   1.9981300e+03   2.4586328e-01
   1.9981328e+03   1.3453249e+00
   1.9981355e+03   6.4506681e-01
   1.9981383e+03   1.6444088e+00
   1.9981410e+03   1.5437910e+00
   1.9981492e+03  -6.0596650e-01
   1.9981520e+03   2.1931559e+00
   1.9981547e+03   2.8919986e+00
   1.9981574e+03   3.4406218e+00
   1.9981602e+03   1.4400456e+00
   1.9981684e+03   2.4390696e+00
   1.9981711e+03   1.1885939e+00
   1.9981739e+03   2.3849849e-01
   1.9981766e+03   3.3836310e-01
   1.9981793e+03   7.3806775e-01
   1.9981875e+03   6.8779252e-01
   1.9981903e+03   3.3765741e-01
   1.9981930e+03   7.3736234e-01
   1.9981958e+03   4.3718740e-01
   1.9981985e+03   4.3701252e-01
   1.9982067e+03   8.3667772e-01
   1.9982094e+03   1.5360630e+00
   1.9982122e+03   2.9848686e+00
   1.9982149e+03   8.3453467e-01
   1.9982177e+03   2.9333609e+00
   1.9982259e+03   2.9321875e+00
   1.9982286e+03   2.2312946e+00
   1.9982313e+03   2.5302821e+00
   1.9982341e+03   2.2293900e+00
   1.9982368e+03   2.9282183e+00
   1.9982450e+03   2.8270870e+00
   1.9982478e+03   3.7693613e-01
   1.9982505e+03   1.7262454e+00
   1.9982533e+03   1.3257149e+00
   1.9982560e+03   2.6246646e+00
   1.9982642e+03   2.2457471e-01
   1.9982669e+03   1.5239649e+00
   1.9982697e+03   1.4233953e+00
   1.9982724e+03   2.8222659e+00
   1.9982752e+03   2.8211370e+00
   1.9982834e+03   1.8204086e+00
   1.9982861e+03   2.6193604e+00
   1.9982888e+03   1.3188327e+00
   1.9982916e+03   1.9180651e+00
   1.9982943e+03   9.1769791e-01
   1.9983025e+03   2.1761083e-01
   1.9983053e+03   1.9168438e+00
   1.9983080e+03   9.1647704e-01
   1.9983107e+03   1.9157105e+00
   1.9983135e+03   2.0149042e+00
   1.9983217e+03   1.5642782e+00
   1.9983244e+03   2.2133925e+00
   1.9983272e+03   9.1302714e-01
   1.9983299e+03   2.9118619e+00
   1.9983326e+03   3.6104172e+00
   1.9983409e+03   3.6089730e+00
   1.9983436e+03   1.9082094e+00
   1.9983463e+03  -1.9171386e-01
   1.9983491e+03   1.8075628e+00
   1.9983518e+03   1.5069598e+00
   1.9983600e+03   1.8062370e+00
   1.9983628e+03   1.5056345e+00
   1.9983655e+03   2.0048323e+00
   1.9983682e+03   2.9036703e+00
   1.9983710e+03   2.2027889e+00
   1.9983792e+03   1.2023078e+00
   1.9983819e+03   5.0210683e-01
   1.9983847e+03   2.6010660e+00
   1.9983874e+03   2.9498856e+00
   1.9983901e+03   1.2993656e+00
   1.9983984e+03   1.2988459e+00
   1.9984011e+03   1.8481063e+00
   1.9984038e+03   2.5970671e+00
   1.9984066e+03   1.9962683e+00
   1.9984093e+03   2.6452097e+00
   1.9984175e+03   1.8944517e+00
   1.9984203e+03   2.5934139e+00
   1.9984230e+03   2.2924965e+00
   1.9984257e+03   2.8913395e+00
   1.9984285e+03   2.9901430e+00
   1.9984367e+03   3.6886669e+00
   1.9984394e+03   1.8379315e+00
   1.9984422e+03   4.0862963e+00
   1.9984449e+03   2.4853018e+00
   1.9984476e+03   1.6846276e+00
   1.9984559e+03   1.6839538e+00
   1.9984586e+03   3.0827202e+00
   1.9984613e+03   3.2814071e+00
   1.9984641e+03   1.6307546e+00
   1.9984668e+03   2.6796823e+00
   1.9984750e+03   3.0784504e+00
   1.9984778e+03   3.0772190e+00
   1.9984805e+03   1.3766681e+00
   1.9984832e+03   4.0750375e+00
   1.9984860e+03   4.0734074e+00
   1.9984942e+03   4.0717781e+00
   1.9984969e+03   3.0205694e+00
   1.9984997e+03   2.0697411e+00
   1.9985024e+03   2.3687932e+00
   1.9985051e+03   1.3682457e+00
   1.9985133e+03   2.3672984e+00
   1.9985161e+03   1.9665115e+00
   1.9985188e+03   1.8157849e+00
   1.9985216e+03   2.3148586e+00
   1.9985243e+03   2.2639526e+00
   1.9985325e+03   8.6360706e-01
   1.9985352e+03   1.1631416e+00
   1.9985380e+03   1.4625564e+00
   1.9985407e+03   1.4619713e+00
   1.9985435e+03   1.7612666e+00
   1.9985517e+03   1.5606420e+00
   1.9985544e+03   1.9598578e+00
   1.9985572e+03   1.9090938e+00
   1.9985599e+03   2.6580302e+00
   1.9985626e+03   2.6569670e+00
   1.9985708e+03   3.2556642e+00
   1.9985736e+03   2.2047819e+00
   1.9985763e+03   2.2538800e+00
   1.9985791e+03   1.9530985e+00
   1.9985818e+03   2.9519172e+00
   1.9985900e+03   2.1510565e+00
   1.9985927e+03   2.2501561e+00
   1.9985955e+03   2.3991960e+00
   1.9985982e+03   1.4985963e+00
   1.9986010e+03   1.7978769e+00
   1.9986092e+03   1.4472977e+00
   1.9986119e+03   8.4695880e-01
   1.9986146e+03   4.9676002e-01
   1.9986174e+03   9.9636131e-01
   1.9986201e+03   9.4598277e-01
   1.9986283e+03   3.9582438e-01
   1.9986311e+03   5.4560605e-01
   1.9986338e+03  -2.5429220e-01
   1.9986365e+03   4.5689520e-02
   1.9986393e+03  -2.0422876e-01
   1.9986475e+03  -2.6531671e+00
   1.9986502e+03  -1.1527058e+00
   1.9986530e+03  -2.6016647e+00
   1.9986557e+03  -1.3011440e+00
   1.9986585e+03  -2.5001436e+00
   1.9986667e+03  -6.4988353e-01
   1.9986694e+03  -1.8991236e+00
   1.9986721e+03  -1.2486239e+00
   1.9986749e+03  -4.9842448e-01
   1.9986776e+03  -1.1479651e+00
   1.9986858e+03  -1.6473059e+00
   1.9986886e+03  -2.8961470e+00
   1.9986913e+03  -4.2944285e+00
   1.9986940e+03  -6.5418108e+00
   1.9986968e+03  -5.3396740e+00
   1.9987050e+03  -7.7865582e+00
   1.9987077e+03  -7.2836436e+00
   1.9987105e+03  -4.8816901e+00
   1.9987132e+03  -7.2287974e+00
   1.9987159e+03  -6.5261859e+00
   1.9987242e+03  -3.7246954e+00
   1.9987269e+03  -4.1230456e+00
   1.9987296e+03  -6.8203163e+00
   1.9987324e+03  -4.8683682e+00
   1.9987351e+03  -5.3162409e+00
   1.9987433e+03  -5.9638544e+00
   1.9987461e+03  -3.8623088e+00
   1.9987488e+03   2.8757610e-01
   1.9987515e+03  -5.2603189e+00
   1.9987543e+03  -3.8587748e+00
   1.9987625e+03  -1.8080513e+00
   1.9987652e+03  -1.6074081e+00
   1.9987680e+03  -2.8562651e+00
   1.9987707e+03  -4.8043426e+00
   1.9987734e+03  -4.7024609e+00
   1.9987817e+03  -4.4006999e+00
   1.9987844e+03  -7.2477996e+00
   1.9987871e+03  -5.1957205e+00
   1.9987899e+03  -7.9925222e+00
   1.9987926e+03  -8.8389852e+00
   1.9988008e+03  -8.6855096e+00
   1.9988036e+03  -1.0231415e+01
   1.9988063e+03  -9.6275628e+00
   1.9988090e+03  -7.6744918e+00
   1.9988118e+03  -8.9209220e+00
   1.9988200e+03  -7.6178736e+00
   1.9988227e+03  -9.0642465e+00
   1.9988255e+03  -1.0510041e+01
   1.9988282e+03  -1.1005637e+01
   1.9988309e+03  -5.9532545e+00
   1.9988392e+03  -1.0299133e+01
   1.9988419e+03  -9.4453536e+00
   1.9988446e+03  -1.3589915e+01
   1.9988474e+03  -9.3861594e+00
   1.9988501e+03  -1.1731465e+01
   1.9988583e+03  -1.0677192e+01
   1.9988611e+03  -9.7233015e+00
   1.9988638e+03  -8.8697522e+00
   1.9988665e+03  -8.3164243e+00
   1.9988693e+03  -8.5130177e+00
   1.9988775e+03  -8.7595125e+00
   1.9988802e+03  -7.8063887e+00
   1.9988830e+03  -8.5029862e+00
   1.9988857e+03  -6.4004250e+00
   1.9988884e+03  -5.9480448e+00
   1.9988966e+03  -7.0452256e+00
   1.9988994e+03  -6.4426475e+00
   1.9989021e+03  -5.7903304e+00
   1.9989049e+03  -5.2882143e+00
   1.9989076e+03  -7.1853390e+00
   1.9989158e+03  -6.6826649e+00
   1.9989185e+03  -7.7795518e+00
   1.9989213e+03  -8.6760800e+00
   1.9989240e+03  -7.9229096e+00
   1.9989268e+03  -6.6202604e+00
   1.9989350e+03  -4.9682723e+00
   1.9989377e+03  -4.8163450e+00
   1.9989405e+03  -5.4641584e+00
   1.9989432e+03  -3.6626928e+00
   1.9989459e+03  -5.0606677e+00
   1.9989541e+03  -6.1082234e+00
   1.9989569e+03  -4.7563201e+00
   1.9989596e+03  -6.5536976e+00
   1.9989624e+03  -4.3519561e+00
   1.9989651e+03  -3.6504954e+00
   1.9989733e+03  -3.6490352e+00
   1.9989760e+03  -3.0478155e+00
   1.9989788e+03  -2.5467964e+00
   1.9989815e+03  -8.4645770e-01
   1.9989843e+03  -1.6957791e+00
   1.9989925e+03  -4.4560080e-01
   1.9989952e+03  -1.7449026e+00
   1.9989979e+03  -7.4460460e-01
   1.9990007e+03   2.5529324e-01
   1.9990034e+03  -3.4456888e-01
   1.9990116e+03  -4.4551050e-02
   1.9990144e+03   1.7547468e+00
   1.9990171e+03  -2.8441151e+00
   1.9990198e+03  -2.8429775e+00
   1.9990226e+03  -3.2416803e+00
   1.9990308e+03  -4.2399836e+00
   1.9990335e+03  -6.6373276e+00
   1.9990363e+03  -4.6354727e+00
   1.9990390e+03  -4.9334985e+00
   1.9990418e+03  -4.3317651e+00
   1.9990500e+03  -2.9305924e+00
   1.9990527e+03   2.9182398e+00
   1.9990554e+03  -4.1301075e+00
   1.9990582e+03  -2.1292554e+00
   1.9990609e+03  -3.1280037e+00
   1.9990691e+03  -2.7992513e-02
   1.9990719e+03  -4.8260613e+00
   1.9990746e+03  -2.2597089e-01
   1.9990773e+03  -4.0243605e+00
   1.9990801e+03   5.1735692e+00
   1.9990883e+03  -1.2638019e-01
   1.9990910e+03  -3.3250496e+00
   1.9990938e+03  -2.8239196e+00
   1.9990965e+03  -2.1230700e+00
   1.9990992e+03  -1.8223408e+00
   1.9991075e+03  -1.5217319e+00
   1.9991102e+03  -1.2212432e+00
   1.9991129e+03  -6.2187547e+00
   1.9991157e+03  -5.1854719e-01
   1.9991184e+03  -5.7262558e+00
   1.9991266e+03   2.8363073e-01
   1.9991294e+03  -1.6157227e+00
   1.9991321e+03  -2.5147164e+00
   1.9991348e+03  -1.0143105e+00
   1.9991376e+03  -3.6128648e+00
   1.9991458e+03   2.5861003e+00
   1.9991485e+03   1.8602588e-01
   1.9991513e+03  -1.1135285e+00
   1.9991540e+03   3.8631688e-01
   1.9991567e+03  -2.1359764e-01
   1.9991650e+03  -4.1343220e-01
   1.9991677e+03   3.8641317e-01
   1.9991704e+03  -1.5129814e+00
   1.9991732e+03  -2.2120962e+00
   1.9991759e+03   4.8770864e-01
   1.9991841e+03  -4.1212645e-01
   1.9991869e+03   4.8767840e-01
   1.9991896e+03  -4.2304668e-02
   1.9991923e+03  -1.8115797e+00
   1.9991951e+03  -1.8108551e+00
   1.9992033e+03  -2.0700268e+00
   1.9992060e+03  -1.0596028e+00
   1.9992088e+03  -1.0955892e-01
   1.9992115e+03   8.9008490e-01
   1.9992142e+03  -1.8091911e+00
   1.9992224e+03  -1.4586075e+00
   1.9992252e+03  -3.2073240e+00
   1.9992279e+03  -3.7558211e+00
   1.9992307e+03  -3.6043788e+00
   1.9992334e+03  -3.3530370e+00
   1.9992416e+03  -2.3520958e+00
   1.9992444e+03  -3.1008549e+00
   1.9992471e+03  -2.4998546e+00
   1.9992498e+03  -3.9982547e+00
   1.9992526e+03  -4.2465554e+00
   1.9992608e+03  -3.0953167e+00
   1.9992635e+03  -1.9945186e+00
   1.9992663e+03  -5.9428081e-01
   1.9992690e+03  -1.7935631e+00
   1.9992717e+03  -1.4929657e+00
   1.9992799e+03  -1.3924085e+00
   1.9992827e+03  -1.8416715e+00
   1.9992854e+03  -1.6909949e+00
   1.9992882e+03  -1.5903585e+00
   1.9992909e+03  -1.7396623e+00
   1.9992991e+03  -2.8385264e+00
   1.9993018e+03  -2.4875310e+00
   1.9993046e+03  -1.1870560e+00
   1.9993073e+03   2.6283880e-01
   1.9993101e+03  -5.8692634e-01
   1.9993183e+03   5.1286844e-01
   1.9993210e+03  -2.3703671e-01
   1.9993238e+03  -8.7001897e-02
   1.9993265e+03   6.2972904e-02
   1.9993292e+03  -3.8687228e-01
   1.9993374e+03  -1.6861975e+00
   1.9993402e+03  -1.2357031e+00
   1.9993429e+03  -6.8542878e-01
   1.9993457e+03  -7.8511460e-01
   1.9993484e+03  -1.2346206e+00
   1.9993566e+03  -1.4840267e+00
   1.9993593e+03  -3.3389310e-01
   1.9993621e+03  -3.1826195e+00
   1.9993648e+03  -5.8238649e-01
   1.9993676e+03  -7.3209354e-01
   1.9993758e+03  -5.8186070e-01
   1.9993785e+03   6.8112042e-02
   1.9993812e+03   6.8084797e-02
   1.9993840e+03   4.6789756e-01
   1.9993867e+03   9.6751040e-01
   1.9993949e+03   9.1714340e-01
   1.9993977e+03   2.4161765e+00
   1.9994004e+03   2.4651901e+00
   1.9994031e+03   4.8132640e+00
   1.9994059e+03   4.7613587e+00
   1.9994141e+03   5.4091941e+00
   1.9994168e+03   5.4070305e+00
   1.9994196e+03   4.2053477e+00
   1.9994223e+03   4.7534455e+00
   1.9994251e+03   5.3013241e+00
   1.9994333e+03   3.0001236e+00
   1.9994360e+03   2.7490236e+00
   1.9994387e+03   3.2477240e+00
   1.9994415e+03   5.6954449e+00
   1.9994442e+03   3.1441867e+00
   1.9994524e+03   4.4424090e+00
   1.9994552e+03   4.7904920e+00
   1.9994579e+03   4.8385558e+00
   1.9994606e+03   3.4871604e+00
   1.9994634e+03   5.0851256e+00
   1.9994716e+03   3.5337115e+00
   1.9994743e+03   3.9821180e+00
   1.9994771e+03   3.2308252e+00
   1.9994798e+03   2.9796329e+00
   1.9994825e+03   1.4290610e+00
   1.9994908e+03   1.4284894e+00
   1.9994935e+03   6.2823798e-01
   1.9994962e+03   4.7804668e-01
   1.9994990e+03  -4.2178454e-01
   1.9995017e+03   1.7814418e-01
   1.9995099e+03  -2.1709871e+00
   1.9995127e+03  -1.0205787e+00
   1.9995154e+03  -1.9697905e+00
   1.9995181e+03  -6.6952254e-01
   1.9995209e+03  -9.1915473e-01
   1.9995291e+03  -1.0687271e+00
   1.9995318e+03  -5.1851958e-01
   1.9995346e+03  -6.6825217e-01
   1.9995373e+03  -9.6786487e-01
   1.9995400e+03  -1.1781772e-01
   1.9995483e+03  -8.1749059e-01
   1.9995510e+03  -2.1740360e-01
   1.9995537e+03  -1.6733664e-01
   1.9995565e+03  -1.7329703e-02
   1.9995592e+03  -1.6166828e+00
   1.9995674e+03  -1.5160761e+00
   1.9995702e+03  -6.6580967e-01
   1.9995729e+03  -4.1564334e-01
   1.9995756e+03  -7.1535709e-01
   1.9995784e+03  -1.5350943e-02
   1.9995866e+03   3.8449520e-01
   1.9995893e+03  -9.1513860e-01
   1.9995921e+03   8.8450745e-01
   1.9995948e+03  -1.9647063e+00
   1.9995975e+03   2.4842995e+00
   1.9996057e+03   2.3833458e+00
   1.9996085e+03   2.2324525e+00
   1.9996112e+03  -2.1746050e-01
   1.9996140e+03   3.6810665e+00
   1.9996167e+03  -1.1184859e+00
   1.9996249e+03  -1.3179586e+00
   1.9996277e+03  -5.1775137e-01
   1.9996304e+03  -1.7744269e-02
   1.9996331e+03   5.3801028e+00
   1.9996359e+03   7.7979079e-01
   1.9996441e+03   1.0793589e+00
   1.9996468e+03  -2.5696129e+00
   1.9996496e+03  -6.1936503e-01
   1.9996523e+03  -5.1915728e-01
   1.9996550e+03  -3.1902962e-01
   1.9996632e+03   4.3079799e-01
   1.9996660e+03  -1.3186743e+00
   1.9996687e+03   2.7302331e+00
   1.9996715e+03   1.3796811e+00
   1.9996742e+03   7.7936918e-01
   1.9996824e+03   6.2911743e-01
   1.9996851e+03  -1.2203942e+00
   1.9996879e+03  -1.6697261e+00
   1.9996906e+03  -1.8189982e+00
   1.9996934e+03  -1.8990569e-02
   1.9997016e+03  -5.8666430e+00
   1.9997043e+03  -1.7159563e+00
   1.9997070e+03  -1.3654099e+00
   1.9997098e+03  -4.3136838e+00
   1.9997125e+03  -1.1359138e+01
   1.9997207e+03  -1.3086146e+00
   1.9997235e+03  -4.0845119e-01
   1.9997262e+03  -1.4078878e+00
   1.9997290e+03  -1.9071247e+00
   1.9997317e+03  -2.5702181e-01
   1.9997399e+03   3.9282100e-01
   1.9997426e+03  -5.7156129e-02
   1.9997454e+03   1.0424267e+00
   1.9997481e+03  -2.4066102e+00
   1.9997509e+03  -1.6059676e+00
   1.9997591e+03  -2.5049652e+00
   1.9997618e+03  -1.1045232e+00
   1.9997645e+03   5.4525859e-01
   1.9997673e+03   6.9498049e-01
   1.9997700e+03  -1.0046175e+00
   1.9997782e+03  -1.0042157e+00
   1.9997810e+03   4.1441260e+00
   1.9997837e+03  -3.2045916e+00
   1.9997864e+03  -8.0513698e+00
   1.9997892e+03   6.4837076e-01
   1.9997974e+03  -8.5128859e-01
   1.9998001e+03  -7.2483881e+00
   1.9998029e+03  -7.2454887e+00
   1.9998056e+03   2.2536095e+00
   1.9998084e+03  -1.0959520e+00
   1.9998166e+03  -9.5913584e-02
   1.9998193e+03   4.5522648e+00
   1.9998220e+03  -8.4739612e-01
   1.9998248e+03   4.0244283e-01
   1.9998275e+03   1.3097202e+01
   1.9998357e+03  -3.5265702e-01
   1.9998385e+03   6.9706404e-01
   1.9998412e+03  -9.2992148e+00
   1.9998439e+03  -3.7976951e+00
   1.9998467e+03  -7.7445960e+00
   1.9998549e+03   5.4018160e-03
   1.9998576e+03  -1.1989800e+01
   1.9998604e+03   1.1597356e+00
   1.9998631e+03   8.1064917e+00
   1.9998658e+03   3.0052891e+00
   1.9998741e+03   6.0504697e-01
   1.9998768e+03   3.6036049e+00
   1.9998795e+03   1.0032035e+00
   1.9998823e+03   1.0028022e+00
   1.9998850e+03   1.3522611e+00
   1.9998932e+03   1.3017402e+00
   1.9998960e+03   1.0747440e+01
   1.9998987e+03   5.4722053e-01
   1.9999014e+03   1.5466016e+00
   1.9999042e+03   6.9632300e-01
   1.9999124e+03   3.8447845e+00
   1.9999151e+03  -5.6529534e+00
   1.9999179e+03   6.0946077e+00
   1.9999206e+03   1.2940899e+00
   1.9999233e+03  -1.1554477e+00
   1.9999316e+03  -4.5536256e+00
   1.9999343e+03  -8.7001441e+00
   1.9999370e+03  -2.7490441e+00
   1.9999398e+03  -2.9892444e-01
   1.9999425e+03   1.0103513e-01
   1.9999507e+03   1.4004747e+00
   1.9999535e+03   7.0019453e-01
   1.9999562e+03   1.9445200e-04
   1.9999589e+03   6.9991437e-01
   1.9999617e+03   1.3993544e+00
   1.9999699e+03   3.3979947e+00
   1.9999726e+03   1.3974355e+00
   1.9999754e+03   3.3960765e+00
   1.9999781e+03   1.6953981e+00
   1.9999808e+03   6.9511990e-01
   1.9999890e+03   1.9943219e+00
   1.9999918e+03   1.6936441e+00
   1.9999945e+03   1.6929667e+00
   1.9999973e+03   1.0425495e+00
   2.0000000e+03   9.2512464e-02
   2.0000082e+03   1.2919955e+00
   2.0000110e+03   4.9179866e-01
   2.0000137e+03  -1.0815806e-01
   2.0000164e+03  -1.0811479e-01
   2.0000192e+03   6.9160845e-01
   2.0000274e+03   6.9133181e-01
   2.0000301e+03   1.1908553e+00
   2.0000329e+03   2.3399189e+00
   2.0000356e+03   8.3958296e-01
   2.0000383e+03   1.4889871e+00
   2.0000465e+03   2.4879915e+00
   2.0000493e+03   3.8783634e-01
   2.0000520e+03   3.8768121e-01
   2.0000548e+03  -3.1219387e-01
   2.0000575e+03   9.8741101e-01
   2.0000657e+03  -2.1250395e-01
   2.0000684e+03   1.8867410e+00
   2.0000712e+03   3.9851464e+00
   2.0000739e+03   7.8819923e+00
   2.0000767e+03   7.7488915e+00
   2.0000849e+03   9.0052879e+00
   2.0000876e+03   1.0880934e+01
   2.0000903e+03   1.0666665e+01
   2.0000931e+03   1.0962279e+01
   2.0000958e+03   1.2837142e+01
   2.0001040e+03   1.2772031e+01
   2.0001068e+03   1.3146770e+01
   2.0001095e+03   9.7628635e+00
   2.0001123e+03   6.5802304e+00
   2.0001150e+03   6.6375743e+00
   2.0001232e+03   6.0251632e+00
   2.0001259e+03   6.6525012e+00
   2.0001287e+03   7.9393242e+00
   2.0001314e+03   7.8561804e+00
   2.0001342e+03   8.2828660e+00
   2.0001424e+03   8.8693168e+00
   2.0001451e+03   8.3859611e+00
   2.0001478e+03   8.0627347e+00
   2.0001506e+03   6.0403176e+00
   2.0001533e+03   4.4085535e+00
   2.0001615e+03   5.1165061e+00
   2.0001643e+03   7.0037035e+00
   2.0001670e+03   6.8209740e+00
   2.0001697e+03   7.1980936e+00
   2.0001725e+03   7.3051704e+00
   2.0001807e+03   7.4421923e+00
   2.0001834e+03   6.5995514e+00
   2.0001862e+03   6.9767596e+00
   2.0001889e+03   7.1039169e+00
   2.0001916e+03   7.5109113e+00
   2.0001999e+03   6.7282189e+00
   2.0002026e+03   7.1453597e+00
   2.0002053e+03   7.4223895e+00
   2.0002081e+03   8.1291366e+00
   2.0002108e+03   1.0394977e+01
   2.0002190e+03   9.7310829e+00
   2.0002218e+03   1.1126630e+01
   2.0002245e+03   8.3632838e+00
   2.0002272e+03   1.0499083e+01
   2.0002300e+03   8.8655349e+00
   2.0002382e+03   1.0301413e+01
   2.0002409e+03   7.4084481e+00
   2.0002437e+03   6.5958087e+00
   2.0002464e+03   3.8442704e+00
   2.0002491e+03   7.3913127e+00
   2.0002574e+03   5.8889562e+00
   2.0002601e+03   4.3971966e+00
   2.0002628e+03   3.4758057e+00
   2.0002656e+03   5.4036434e+00
   2.0002683e+03   6.0212339e+00
   2.0002765e+03   2.3103094e+00
   2.0002793e+03   3.5688813e+00
   2.0002820e+03   3.5374658e+00
   2.0002847e+03   2.7763548e+00
   2.0002875e+03   3.6748842e+00
   2.0002957e+03   1.2143983e+00
   2.0002984e+03   4.5425805e+00
   2.0003012e+03   4.3308475e+00
   2.0003039e+03   4.2991271e+00
   2.0003066e+03   3.2778155e+00
   2.0003149e+03   4.4060524e+00
   2.0003176e+03   4.6541899e+00
   2.0003203e+03   4.4823963e+00
   2.0003231e+03   5.2003153e+00
   2.0003258e+03   6.0478952e+00
   2.0003340e+03   4.9859000e+00
   2.0003368e+03   4.3741497e+00
   2.0003395e+03   2.5831160e+00
   2.0003422e+03   3.8215868e+00
   2.0003450e+03   4.6997061e+00
   2.0003532e+03   3.9481262e+00
   2.0003559e+03   3.9865310e+00
   2.0003587e+03  -1.0330556e+00
   2.0003614e+03   5.4347696e+00
   2.0003641e+03   5.2126837e+00
   2.0003723e+03   4.7207946e+00
   2.0003751e+03   8.5173863e+00
   2.0003778e+03   6.3548434e+00
   2.0003806e+03   5.5726134e+00
   2.0003833e+03   5.0405964e+00
   2.0003915e+03   5.1285441e+00
   2.0003943e+03   3.9069807e+00
   2.0003970e+03   5.9446019e+00
   2.0003997e+03   4.9126361e+00
   2.0004025e+03   6.3201070e+00
   2.0004107e+03   5.9377310e+00
   2.0004134e+03   6.0353159e+00
   2.0004162e+03   4.0536938e+00
   2.0004189e+03   3.9920963e+00
   2.0004216e+03   6.5094914e+00
   2.0004298e+03   8.8359557e+00
   2.0004326e+03   7.9127893e+00
   2.0004353e+03   7.6697202e+00
   2.0004381e+03   7.7966003e+00
   2.0004408e+03   8.1533376e+00
   2.0004490e+03   6.2908203e+00
   2.0004517e+03   4.4290480e+00
   2.0004545e+03   5.1070043e+00
   2.0004572e+03   4.0853695e+00
   2.0004600e+03   6.1828954e+00
   2.0004682e+03   6.4203262e+00
   2.0004709e+03   5.8279941e+00
   2.0004736e+03   5.9056309e+00
   2.0004764e+03   6.2831167e+00
   2.0004791e+03   5.6508554e+00
   2.0004873e+03   4.7989351e+00
   2.0004901e+03   5.4267635e+00
   2.0004928e+03   5.0047608e+00
   2.0004956e+03   4.2830469e+00
   2.0004983e+03   3.9714577e+00
   2.0005065e+03   3.4500771e+00
   2.0005092e+03   4.2283850e+00
   2.0005120e+03   5.5161777e+00
   2.0005147e+03   1.8154512e+00
   2.0005175e+03   4.3537090e+00
   2.0005257e+03   4.1820356e+00
   2.0005284e+03   2.5010347e+00
   2.0005311e+03   2.6799623e+00
   2.0005339e+03   3.6185143e+00
   2.0005366e+03   3.7370189e+00
   2.0005448e+03   3.7855041e+00
   2.0005476e+03   3.8839499e+00
   2.0005503e+03   2.4029884e+00
   2.0005530e+03   2.5019872e+00
   2.0005558e+03   4.7800744e+00
   2.0005640e+03   4.7781623e+00
   2.0005667e+03   3.4367871e+00
   2.0005695e+03   2.7057044e+00
   2.0005722e+03   4.3939461e+00
   2.0005749e+03   2.7128605e+00
   2.0005832e+03   2.6717913e+00
   2.0005859e+03   3.0505706e+00
   2.0005886e+03   1.5299584e+00
   2.0005914e+03   2.5689304e+00
   2.0005941e+03   3.9473508e+00
   2.0006023e+03   2.6262999e+00
   2.0006051e+03   3.5548774e+00
   2.0006078e+03   3.5934394e+00
   2.0006105e+03   3.5520181e+00
   2.0006133e+03   5.9596333e+00
   2.0006215e+03   5.6573694e+00
   2.0006242e+03   5.8150425e+00
   2.0006270e+03   4.7431444e+00
   2.0006297e+03   5.5109392e+00
   2.0006324e+03   4.9489588e+00
   2.0006407e+03   4.0773272e+00
   2.0006434e+03   3.4959283e+00
   2.0006461e+03   4.2542259e+00
   2.0006489e+03   4.4424482e+00
   2.0006516e+03   3.5610232e+00
   2.0006598e+03   4.3092988e+00
   2.0006626e+03   2.9980991e+00
   2.0006653e+03   4.4263279e+00
   2.0006680e+03   3.2250373e+00
   2.0006708e+03   1.7543353e+00
   2.0006790e+03   2.2134496e+00
   2.0006817e+03   1.1429922e+00
   2.0006845e+03   2.0321790e+00
   2.0006872e+03   4.7199015e-01
   2.0006899e+03   9.1162535e-01
   2.0006982e+03   1.4210567e+00
   2.0007009e+03   4.3088428e-01
   2.0007036e+03   1.8601399e+00
   2.0007064e+03  -1.4992601e+00
   2.0007091e+03  -3.6378044e+00
   2.0007173e+03  -4.3060813e+00
   2.0007201e+03  -3.2747709e+00
   2.0007228e+03  -2.4337970e+00
   2.0007255e+03   4.7601256e-01
   2.0007283e+03   9.7562215e-01
   2.0007365e+03  -1.0639521e+00
   2.0007392e+03  -1.2734425e+00
   2.0007420e+03  -1.6727731e+00
   2.0007447e+03  -1.3022520e+00
   2.0007474e+03  -2.0314391e+00
   2.0007556e+03  -3.1601746e+00
   2.0007584e+03  -4.6998648e-01
   2.0007611e+03  -7.3969049e-01
   2.0007639e+03  -1.5790586e+00
   2.0007666e+03  -8.4871899e-01
   2.0007748e+03  -1.3481795e+00
   2.0007776e+03  -1.8474402e+00
   2.0007803e+03  -1.5168333e+00
   2.0007830e+03  -5.3646865e+00
   2.0007858e+03  -4.3929286e+00
   2.0007940e+03  -3.2816155e+00
   2.0007967e+03  -3.4002548e+00
   2.0007995e+03  -4.2985347e+00
   2.0008022e+03  -1.5279233e+00
   2.0008049e+03  -2.3369881e+00
   2.0008131e+03  -1.3264573e+00
   2.0008159e+03  -4.4627876e-01
   2.0008186e+03   1.1032797e+00
   2.0008214e+03   1.1228304e+00
   2.0008241e+03   7.1254530e-01
   2.0008323e+03   3.2712363e+00
   2.0008350e+03   9.0087579e-01
   2.0008378e+03   8.9051944e-01
   2.0008405e+03   1.5998792e+00
   2.0008433e+03   9.9947928e-01
   2.0008515e+03   1.5888435e+00
   2.0008542e+03  -9.6077205e-01
   2.0008569e+03  -1.7070374e-01
   2.0008597e+03   1.3187685e+00
   2.0008624e+03  -1.4117497e-01
   2.0008706e+03  -1.2406785e+00
   2.0008734e+03  -1.2601742e+00
   2.0008761e+03  -7.0146155e-02
   2.0008789e+03  -4.0998210e-01
   2.0008816e+03  -4.6979410e-01
   2.0008898e+03  -7.5949019e-01
   2.0008925e+03   2.0501610e-02
   2.0008953e+03   7.5020141e-01
   2.0008980e+03   7.4990133e-01
   2.0009008e+03   1.2194134e+00
   2.0009090e+03   1.0689856e+00
   2.0009117e+03   1.8891001e-01
   2.0009144e+03   1.9883044e-01
   2.0009172e+03  -4.9097309e-01
   2.0009199e+03  -1.0705447e+00
   2.0009281e+03  -1.2300525e+00
   2.0009309e+03  -2.0392365e+00
   2.0009336e+03  -1.9384608e+00
   2.0009363e+03  -1.0680334e+00
   2.0009391e+03  -7.0775017e-01
   2.0009473e+03   4.2208093e-01
   2.0009500e+03   7.8176810e-01
   2.0009528e+03  -3.4809261e-01
   2.0009555e+03   1.5612826e+00
   2.0009582e+03   1.5206741e+00
   2.0009665e+03   2.1997938e+00
   2.0009692e+03   1.3392579e+00
   2.0009719e+03   9.4887823e-01
   2.0009747e+03  -1.0606973e+00
   2.0009774e+03  -5.2048905e-01
   2.0009856e+03  -1.2044085e-01
   2.0009884e+03   2.7944733e-01
   2.0009911e+03   5.6921955e-01
   2.0009938e+03  -5.1057614e-01
   2.0009966e+03  -6.2032791e-01
   2.0010048e+03  -8.9996778e-01
   2.0010075e+03  -1.1694998e+00
   2.0010103e+03   1.4699120e+00
   2.0010130e+03  -1.9493080e+00
   2.0010157e+03  -4.9573242e+00
   2.0010240e+03  -6.1548613e+00
   2.0010267e+03  -3.5834274e+00
   2.0010294e+03  -4.9014660e+00
   2.0010322e+03  -5.0894294e+00
   2.0010349e+03  -4.5775976e+00
   2.0010431e+03  -4.3858426e+00
   2.0010459e+03  -4.1941643e+00
   2.0010486e+03  -5.3420266e+00
   2.0010513e+03  -5.8696778e+00
   2.0010541e+03  -4.3479379e+00
   2.0010623e+03  -3.3565947e+00
   2.0010650e+03  -5.0045921e+00
   2.0010678e+03  -4.9626063e+00
   2.0010705e+03  -5.8602612e+00
   2.0010732e+03  -3.8287291e+00
   2.0010815e+03  -3.9071656e+00
   2.0010842e+03  -3.9555828e+00
   2.0010869e+03  -4.5137765e+00
   2.0010897e+03  -6.4811830e+00
   2.0010924e+03  -6.4186145e+00
   2.0011006e+03  -5.3164871e+00
   2.0011034e+03  -4.3947285e+00
   2.0011061e+03  -2.6436706e+00
   2.0011088e+03  -3.2723611e+00
   2.0011116e+03  -3.4709722e+00
   2.0011198e+03  -4.6990918e+00
   2.0011225e+03  -3.1878162e+00
   2.0011253e+03  -3.7763050e+00
   2.0011280e+03  -2.2054225e+00
   2.0011307e+03  -2.8842683e+00
   2.0011389e+03  -2.8131426e+00
   2.0011417e+03  -2.9519614e+00
   2.0011444e+03  -2.5709326e+00
   2.0011472e+03  -5.5287202e+00
   2.0011499e+03  -5.5465007e+00
   2.0011581e+03  -4.7046181e+00
   2.0011608e+03  -2.2737083e+00
   2.0011636e+03  -2.4327348e+00
   2.0011663e+03  -1.6120897e+00
   2.0011691e+03  -7.2180088e-01
   2.0011773e+03  -3.7165215e-01
   2.0011800e+03  -1.1811795e+00
   2.0011828e+03  -2.2202910e+00
   2.0011855e+03  -1.3297589e+00
   2.0011882e+03  -2.0389430e+00
   2.0011964e+03  -3.2881143e-01
   2.0011992e+03  -2.4978119e+00
   2.0012019e+03  -3.9862168e+00
   2.0012047e+03  -4.5543943e+00
   2.0012074e+03  -3.8928365e+00
   2.0012156e+03  -3.2115514e+00
   2.0012183e+03  -3.9599668e+00
   2.0012211e+03  -4.7080828e+00
   2.0012238e+03  -4.3463436e+00
   2.0012266e+03  -4.3546010e+00
   2.0012348e+03  -4.7127152e+00
   2.0012375e+03  -6.6500541e+00
   2.0012402e+03  -4.7481541e+00
   2.0012430e+03  -6.0057508e+00
   2.0012457e+03  -6.6730805e+00
   2.0012539e+03  -5.3409433e+00
   2.0012567e+03  -7.3779909e+00
   2.0012594e+03  -7.9747997e+00
   2.0012621e+03  -8.3014778e+00
   2.0012649e+03  -7.6884012e+00
   2.0012731e+03  -8.2850858e+00
   2.0012758e+03  -9.1914078e+00
   2.0012786e+03  -8.1481472e+00
   2.0012813e+03  -7.2952280e+00
   2.0012841e+03  -8.9816339e+00
   2.0012923e+03  -6.3390972e+00
   2.0012950e+03  -5.6668296e+00
   2.0012977e+03  -7.9836349e+00
   2.0013005e+03  -6.4710454e+00
   2.0013032e+03  -7.6379890e+00
   2.0013114e+03  -9.7640818e+00
   2.0013142e+03  -8.9405042e+00
   2.0013169e+03  -1.0026492e+01
   2.0013196e+03  -1.0142433e+01
   2.0013224e+03  -9.3786804e+00
   2.0013306e+03  -7.0658529e+00
   2.0013333e+03  -5.5036506e+00
   2.0013361e+03  -5.5714211e+00
   2.0013388e+03  -4.8194925e+00
   2.0013415e+03  -6.7967727e+00
   2.0013498e+03  -5.8544300e+00
   2.0013525e+03  -8.2911123e+00
   2.0013552e+03  -6.4385358e+00
   2.0013580e+03  -5.9261644e+00
   2.0013607e+03  -3.3748139e+00
   2.0013689e+03  -4.4330400e+00
   2.0013717e+03  -5.1609748e+00
   2.0013744e+03  -4.2292824e+00
   2.0013771e+03   3.9056130e-01
   2.0013799e+03   6.0032108e-01
   2.0013881e+03   4.1015695e-01
   2.0013908e+03  -1.3792911e+00
   2.0013936e+03  -2.5582674e+00
   2.0013963e+03  -2.4972681e+00
   2.0013990e+03  -2.7161812e+00
   2.0014073e+03  -2.0353667e+00
   2.0014100e+03  -2.8642206e+00
   2.0014127e+03  -9.3384688e-01
   2.0014155e+03  -1.4332733e+00
   2.0014182e+03  -3.1220240e+00
   2.0014264e+03   1.4374008e+00
   2.0014292e+03  -1.4520182e+00
   2.0014319e+03   3.8964226e+00
   2.0014346e+03   7.3612806e-01
   2.0014374e+03   2.3951696e+00
   2.0014456e+03   1.3446315e+00
   2.0014483e+03   2.4453369e-01
   2.0014511e+03  -5.5524413e-01
   2.0014538e+03  -2.2543420e+00
   2.0014565e+03  -2.4833483e+00
   2.0014648e+03  -1.1228990e+00
   2.0014675e+03  -1.0324858e+00
   2.0014702e+03  -2.0240480e-01
   2.0014730e+03  -1.0020038e+00
   2.0014757e+03  -1.2115190e+00
   2.0014839e+03  -1.7208304e+00
   2.0014867e+03   1.4910990e-01
   2.0014894e+03   2.9479303e+00
   2.0014921e+03   3.4565471e+00
   2.0014949e+03   2.9653605e+00
   2.0015031e+03   1.1748903e+00
   2.0015058e+03   2.5338764e+00
   2.0015086e+03   2.0930388e+00
   2.0015113e+03   2.2321456e+00
   2.0015140e+03   1.8114207e+00
   2.0015222e+03   5.3120818e-01
   2.0015250e+03   1.7405117e+00
   2.0015277e+03   1.1000715e+00
   2.0015305e+03   1.9193035e+00
   2.0015332e+03   2.9381277e+00
   2.0015414e+03   3.3567845e+00
   2.0015441e+03   3.9052218e+00
   2.0015469e+03   4.0136157e+00
   2.0015496e+03   3.1623502e+00
   2.0015524e+03   4.8104253e+00
   2.0015606e+03   4.8484851e+00
   2.0015633e+03   3.4870897e+00
   2.0015661e+03   4.3853349e+00
   2.0015688e+03   1.2748248e+00
   2.0015715e+03   1.3142988e+00
   2.0015797e+03   1.5436811e+00
   2.0015825e+03  -4.3614436e-01
   2.0015852e+03   9.1349010e-01
   2.0015880e+03   1.6728207e+00
   2.0015907e+03   2.9516396e+00
   2.0015989e+03   3.9700509e+00
   2.0016016e+03   1.9192829e+00
   2.0016044e+03   2.4882872e+00
   2.0016071e+03   1.9075239e+00
   2.0016099e+03   2.1166769e+00
   2.0016181e+03   4.7648619e-01
   2.0016208e+03   1.0060836e+00
   2.0016235e+03   2.0952452e+00
   2.0016263e+03   3.2339511e+00
   2.0016290e+03   1.3234215e+00
   2.0016372e+03   1.3828681e+00
   2.0016400e+03   2.0620430e+00
   2.0016427e+03   1.2515422e+00
   2.0016454e+03   7.5124154e-01
   2.0016482e+03  -4.9855896e-01
   2.0016564e+03  -5.1835154e-01
   2.0016591e+03   7.7133980e-01
   2.0016619e+03   1.2808273e+00
   2.0016646e+03   2.6397709e+00
   2.0016674e+03   2.5966703e-01
   2.0016756e+03   2.6955916e-01
   2.0016783e+03   1.7788473e+00
   2.0016810e+03  -1.6108820e-01
   2.0016838e+03   1.4383362e+00
   2.0016865e+03  -2.9154710e-01
   2.0016947e+03  -1.6508865e+00
   2.0016975e+03  -1.0346746e+01
   2.0017002e+03  -8.2834314e+00
   2.0017029e+03  -8.5799981e+00
   2.0017057e+03  -6.8572541e+00
   2.0017139e+03  -4.9852592e+00
   2.0017166e+03  -6.6326051e+00
   2.0017194e+03  -9.9186360e+00
   2.0017221e+03  -1.3193357e+01
   2.0017248e+03  -1.1628703e+01
   2.0017331e+03  -1.1833968e+01
   2.0017358e+03  -1.1509362e+01
   2.0017385e+03  -1.0545142e+01
   2.0017413e+03  -7.9019803e+00
   2.0017440e+03  -7.0291676e+00
   2.0017522e+03  -4.9571839e+00
   2.0017550e+03  -5.8548410e+00
   2.0017577e+03  -3.7633351e+00
   2.0017604e+03  -3.4819417e+00
   2.0017632e+03  -3.6005010e+00
   2.0017714e+03  -4.0088968e+00
   2.0017741e+03  -6.4763052e+00
   2.0017769e+03  -6.8535627e+00
   2.0017796e+03  -5.8412253e+00
   2.0017823e+03  -7.9580408e+00
   2.0017906e+03  -5.4858455e+00
   2.0017933e+03  -7.1129992e+00
   2.0017960e+03  -5.4008380e+00
   2.0017988e+03  -5.4686497e+00
   2.0018015e+03  -6.0262382e+00
   2.0018097e+03  -5.0842037e+00
   2.0018125e+03  -5.9518220e+00
   2.0018152e+03  -5.3996613e+00
   2.0018179e+03  -4.0780294e+00
   2.0018207e+03  -4.3063062e+00
   2.0018289e+03  -4.7044237e+00
   2.0018316e+03  -5.5022219e+00
   2.0018344e+03  -3.3808691e+00
   2.0018371e+03  -1.6602047e+00
   2.0018398e+03  -1.9494246e+00
   2.0018480e+03  -1.6587609e+00
   2.0018508e+03  -4.9667734e+00
   2.0018535e+03  -2.6457146e+00
   2.0018563e+03  -3.0944764e+00
   2.0018590e+03  -8.8412256e-01
   2.0018672e+03  -2.0404091e-01
   2.0018700e+03  -9.4366330e-01
   2.0018727e+03  -1.5030618e+00
   2.0018754e+03   3.6679139e-01
   2.0018782e+03   2.9156247e+00
   2.0018864e+03   1.1651584e+00
   2.0018891e+03  -1.0244316e+00
   2.0018919e+03   1.7448701e+00
   2.0018946e+03   1.5342562e+00
   2.0018973e+03   3.7227665e+00
   2.0019055e+03   4.9108014e+00
   2.0019083e+03   3.6293491e+00
   2.0019110e+03   4.0877133e+00
   2.0019138e+03   1.8369782e+00
   2.0019165e+03   1.2864634e+00
   2.0019247e+03  -1.1030951e+00
   2.0019274e+03   2.0682209e-01
   2.0019302e+03   2.5058194e+00
   2.0019329e+03   3.5044170e+00
   2.0019357e+03   3.9528353e+00
   2.0019439e+03   2.7717261e+00
   2.0019466e+03   1.0168544e-01
   2.0019494e+03   3.0004848e+00
   2.0019521e+03   2.7993646e+00
   2.0019548e+03   4.4775728e+00
   2.0019630e+03   5.0955338e+00
   2.0019658e+03   5.7932156e+00
   2.0019685e+03   6.1307623e+00
   2.0019713e+03   6.5881260e+00
   2.0019740e+03   7.8849707e+00
   2.0019822e+03   5.3828168e+00
   2.0019849e+03   5.3806636e+00
   2.0019877e+03   1.0836327e+01
   2.0019904e+03   4.0946888e+00
   2.0019932e+03   4.3829350e+00
   2.0020014e+03   3.8813818e+00
   2.0020041e+03   4.2696732e+00
   2.0020068e+03   5.4774814e+00
   2.0020096e+03   5.1454224e+00
   2.0020123e+03   5.1633562e+00
   2.0020205e+03   3.5019549e+00
   2.0020233e+03   2.6608901e+00
   2.0020260e+03   2.6098457e+00
   2.0020287e+03   5.5962178e-01
   2.0020315e+03  -2.9026207e-01
   2.0020397e+03  -2.7015396e-01
   2.0020424e+03   2.3589021e+00
   2.0020452e+03   2.5978625e+00
   2.0020479e+03   4.7767139e-01
   2.0020506e+03   1.2571683e+00
   2.0020589e+03   1.2566655e+00
   2.0020616e+03   1.6859908e+00
   2.0020643e+03   3.3546484e+00
   2.0020671e+03   5.1126025e+00
   2.0020698e+03   3.5911655e+00
   2.0020780e+03   3.6097210e+00
   2.0020808e+03   3.9705142e-02
   2.0020835e+03   2.1288533e+00
   2.0020862e+03   1.7581497e+00
   2.0020890e+03   2.9803046e-01
   2.0020972e+03   3.0967912e+00
   2.0020999e+03   2.6668453e-01
   2.0021027e+03   2.0660186e-01
   2.0021054e+03  -1.5227888e+00
   2.0021081e+03  -2.9416117e+00
   2.0021164e+03  -2.7505110e+00
   2.0021191e+03  -1.6598468e+00
   2.0021218e+03  -2.5488269e+00
   2.0021246e+03  -1.4482473e+00
   2.0021273e+03   5.5153195e-01
   2.0021355e+03  -9.6808066e-01
   2.0021383e+03  -9.8768543e-01
   2.0021410e+03  -2.1568224e+00
   2.0021437e+03  -2.0460036e+00
   2.0021465e+03  -4.1943252e+00
   2.0021547e+03  -2.0135195e+00
   2.0021574e+03  -3.3506089e-02
   2.0021602e+03  -3.5420887e+00
   2.0021629e+03  -4.4203199e+00
   2.0021656e+03  -2.4393437e+00
   2.0021739e+03  -4.9273720e+00
   2.0021766e+03  -5.1353170e+00
   2.0021793e+03  -4.2336229e+00
   2.0021821e+03  -2.6325695e+00
   2.0021848e+03  -1.0321564e+00
   2.0021930e+03  -3.4307836e+00
   2.0021958e+03  -2.7896673e+00
   2.0021985e+03  -4.9077034e+00
   2.0022012e+03  -1.2272123e+00
   2.0022040e+03  -1.0268014e+00
   2.0022122e+03  -7.7649070e-01
   2.0022149e+03  -1.4559081e+00
   2.0022177e+03   4.6390626e-01
   2.0022204e+03  -3.1596731e-01
   2.0022231e+03   1.1535711e+00
   2.0022313e+03   2.4725817e+00
   2.0022341e+03   3.3244862e-01
   2.0022368e+03  -1.2750036e-01
   2.0022396e+03   4.7231064e-01
   2.0022423e+03   4.7212171e-01
   2.0022505e+03  -9.4749913e-01
   2.0022533e+03  -7.7718813e-01
   2.0022560e+03  -2.2662813e+00
   2.0022587e+03  -2.8251507e+00
   2.0022615e+03  -3.2838367e+00
   2.0022697e+03  -2.4228672e+00
   2.0022724e+03  -2.4119020e+00
   2.0022752e+03  -3.2106172e+00
   2.0022779e+03  -4.5487970e+00
   2.0022806e+03  -4.1771255e+00
   2.0022888e+03  -3.2258346e+00
   2.0022916e+03  -3.9942363e+00
   2.0022943e+03  -5.2821226e+00
   2.0022971e+03  -5.5499018e+00
   2.0022998e+03  -4.0982618e+00
   2.0023080e+03  -4.3965025e+00
   2.0023107e+03  -3.3351679e+00
   2.0023135e+03  -5.2730578e+00
   2.0023162e+03  -4.8411206e+00
   2.0023190e+03  -5.1490601e+00
   2.0023272e+03  -6.7863445e+00
   2.0023299e+03  -4.0947060e+00
   2.0023326e+03  -5.1626401e+00
   2.0023354e+03  -2.6915630e+00
   2.0023381e+03  -2.4705744e+00
   2.0023463e+03  -2.4895782e+00
   2.0023491e+03  -3.4182104e+00
   2.0023518e+03  -2.4872151e+00
   2.0023546e+03  -6.4546322e+00
   2.0023573e+03  -8.2013503e+00
   2.0023655e+03  -6.8586058e+00
   2.0023682e+03  -7.2856904e+00
   2.0023710e+03  -7.0328761e+00
   2.0023737e+03  -6.2203869e+00
   2.0023765e+03  -8.4769948e+00
   2.0023847e+03  -8.8734440e+00
   2.0023874e+03  -5.9710546e+00
   2.0023901e+03  -1.0496854e+01
   2.0023929e+03  -9.9528714e+00
   2.0023956e+03  -8.5494503e+00
   2.0024038e+03  -8.5460305e+00
   2.0024066e+03  -9.3123041e+00
   2.0024093e+03  -8.1790312e+00
   2.0024120e+03  -7.5260196e+00
   2.0024148e+03  -9.7821051e+00
   2.0024230e+03  -9.2284123e+00
   2.0024257e+03  -9.1147649e+00
   2.0024285e+03  -8.6912870e+00
   2.0024312e+03  -1.2116439e+01
   2.0024339e+03  -1.0712152e+01
   2.0024422e+03  -1.0567923e+01
   2.0024449e+03  -1.0003920e+01
   2.0024476e+03  -1.0309794e+01
   2.0024504e+03  -8.7662864e+00
   2.0024531e+03  -9.9423079e+00
   2.0024613e+03  -1.0748007e+01
   2.0024641e+03  -9.9940078e+00
   2.0024668e+03  -1.0010002e+01
   2.0024695e+03  -9.5661742e+00
   2.0024723e+03  -7.4132077e+00
   2.0024805e+03  -8.7696984e+00
   2.0024832e+03  -8.3563546e+00
   2.0024860e+03  -6.6037120e+00
   2.0024887e+03  -7.2208225e+00
   2.0024914e+03  -8.3174942e+00
   2.0024997e+03  -8.5540712e+00
   2.0025024e+03  -9.8801176e+00
   2.0025051e+03  -9.3463775e+00
   2.0025079e+03  -1.0582143e+01
   2.0025106e+03  -1.0338006e+01
   2.0025188e+03  -8.5345909e+00
   2.0025216e+03  -1.1130137e+01
   2.0025243e+03  -1.1625485e+01
   2.0025270e+03  -1.0471295e+01
   2.0025298e+03  -1.0667026e+01
   2.0025380e+03  -9.7331315e+00
   2.0025407e+03  -1.0608886e+01
   2.0025435e+03  -9.3051627e+00
   2.0025462e+03  -1.2000361e+01
   2.0025489e+03  -1.2005556e+01
   2.0025572e+03  -1.3490158e+01
   2.0025599e+03  -1.8382802e+01
   2.0025626e+03  -1.4976809e+01
   2.0025654e+03  -1.6570178e+01
   2.0025681e+03  -1.6363630e+01
   2.0025763e+03  -1.6307105e+01
   2.0025791e+03  -1.6980310e+01
   2.0025818e+03  -1.7663242e+01
   2.0025845e+03  -1.8685765e+01
   2.0025873e+03  -1.8928190e+01
   2.0025955e+03  -2.0220099e+01
   2.0025982e+03  -1.9212411e+01
   2.0026010e+03  -2.0744110e+01
   2.0026037e+03  -2.0106064e+01
   2.0026064e+03  -1.8548642e+01
   2.0026146e+03  -1.7581606e+01
   2.0026174e+03  -1.7264698e+01
   2.0026201e+03  -1.2319768e+01
   2.0026229e+03  -1.3514360e+01
   2.0026256e+03  -1.4158694e+01
   2.0026338e+03  -1.4003091e+01
   2.0026365e+03  -1.6256586e+01
   2.0026393e+03  -1.7029771e+01
   2.0026420e+03  -1.7712683e+01
   2.0026448e+03  -1.8025470e+01
   2.0026530e+03  -1.8168200e+01
   2.0026557e+03  -2.0160132e+01
   2.0026585e+03  -1.8522720e+01
   2.0026612e+03  -2.0514511e+01
   2.0026639e+03  -2.7433534e+01
   2.0026721e+03  -2.1974740e+01
   2.0026749e+03  -2.3475346e+01
   2.0026776e+03  -2.3316016e+01
   2.0026804e+03  -2.3996414e+01
   2.0026831e+03  -2.3986815e+01
   2.0026913e+03  -2.2977620e+01
   2.0026940e+03  -2.2268709e+01
   2.0026968e+03  -2.1809982e+01
   2.0026995e+03  -2.4800058e+01
   2.0027023e+03  -2.3890498e+01
   2.0027105e+03  -2.3561070e+01
   2.0027132e+03  -2.5870717e+01
   2.0027159e+03  -2.2561689e+01
   2.0027187e+03  -2.4102044e+01
   2.0027214e+03  -2.3192763e+01
   2.0027296e+03  -2.5882406e+01
   2.0027324e+03  -2.6971613e+01
   2.0027351e+03  -2.6411045e+01
   2.0027379e+03  -2.3501640e+01
   2.0027406e+03  -2.6620988e+01
   2.0027488e+03  -2.9729091e+01
   2.0027515e+03  -2.5418920e+01
   2.0027543e+03  -2.5988520e+01
   2.0027570e+03  -2.6547897e+01
   2.0027598e+03  -2.6737197e+01
   2.0027680e+03  -2.8025983e+01
   2.0027707e+03  -2.6965192e+01
   2.0027734e+03  -2.7894030e+01
   2.0027762e+03  -2.9692149e+01
   2.0027789e+03  -3.0180072e+01
   2.0027871e+03  -2.7569040e+01
   2.0027899e+03  -2.6338500e+01
   2.0027926e+03  -2.4448717e+01
   2.0027953e+03  -2.1839977e+01
   2.0027981e+03  -2.4030361e+01
   2.0028063e+03  -2.4120709e+01
   2.0028090e+03  -2.4111061e+01
   2.0028118e+03  -2.4451276e+01
   2.0028145e+03  -2.3391916e+01
   2.0028172e+03  -2.6041495e+01
   2.0028255e+03  -2.7220602e+01
   2.0028282e+03  -3.1807874e+01
   2.0028309e+03  -3.1795151e+01
   2.0028337e+03  -3.2971957e+01
   2.0028364e+03  -3.0469764e+01
   2.0028446e+03  -2.7858616e+01
   2.0028474e+03  -2.9546793e+01
   2.0028501e+03  -2.8975198e+01
   2.0028528e+03  -2.6524584e+01
   2.0028556e+03  -2.5164514e+01
   2.0028638e+03  -2.5704228e+01
   2.0028665e+03  -2.7443247e+01
   2.0028693e+03  -2.7692165e+01
   2.0028720e+03  -2.6521553e+01
   2.0028747e+03  -2.7060724e+01
   2.0028830e+03  -2.5600480e+01
   2.0028857e+03  -2.3990879e+01
   2.0028884e+03  -1.9752975e+01
   2.0028912e+03  -2.1524362e+01
   2.0028939e+03  -2.2065532e+01
   2.0029021e+03  -2.1556906e+01
   2.0029049e+03  -2.1138447e+01
   2.0029076e+03  -1.9640588e+01
   2.0029103e+03  -1.9532772e+01
   2.0029131e+03  -2.1124318e+01
   2.0029213e+03  -1.8117069e+01
   2.0029240e+03  -1.8079834e+01
   2.0029268e+03  -1.9801910e+01
   2.0029295e+03  -1.9014301e+01
   2.0029322e+03  -2.3414931e+01
   2.0029405e+03  -2.3875378e+01
   2.0029432e+03  -2.2766267e+01
   2.0029459e+03  -2.4056641e+01
   2.0029487e+03  -2.3397278e+01
   2.0029514e+03  -2.4277563e+01
   2.0029596e+03  -2.2898400e+01
   2.0029624e+03  -2.5068369e+01
   2.0029651e+03  -2.5708082e+01
   2.0029678e+03  -2.6667410e+01
   2.0029706e+03  -2.6116959e+01
   2.0029788e+03  -2.5556733e+01
   2.0029815e+03  -2.4267022e+01
   2.0029843e+03  -2.4257315e+01
   2.0029870e+03  -2.6246812e+01
   2.0029897e+03  -2.5686533e+01
   2.0029979e+03  -2.8874979e+01
   2.0030007e+03  -2.8813449e+01
   2.0030034e+03  -2.8801923e+01
   2.0030062e+03  -2.4991923e+01
   2.0030089e+03  -2.4821990e+01
   2.0030171e+03  -2.2572957e+01
   2.0030198e+03  -2.3303632e+01
   2.0030226e+03  -2.1984834e+01
   2.0030253e+03  -1.8837297e+01
   2.0030281e+03  -1.7640238e+01
   2.0030363e+03  -2.1291718e+01
   2.0030390e+03  -2.2132861e+01
   2.0030418e+03  -2.1604216e+01
   2.0030445e+03  -2.0845874e+01
   2.0030472e+03  -2.1097432e+01
   2.0030554e+03  -2.2388473e+01
   2.0030582e+03  -2.2679397e+01
   2.0030609e+03  -2.4539578e+01
   2.0030637e+03  -2.3360230e+01
   2.0030664e+03  -2.3550806e+01
   2.0030746e+03  -2.3991205e+01
   2.0030773e+03  -2.4131549e+01
   2.0030801e+03  -2.1622896e+01
   2.0030828e+03  -2.1664227e+01
   2.0030856e+03  -2.1135769e+01
   2.0030938e+03  -1.9048147e+01
   2.0030965e+03  -1.9820216e+01
   2.0030992e+03  -1.8792696e+01
   2.0031020e+03  -1.9994695e+01
   2.0031047e+03  -1.9976701e+01
   2.0031129e+03  -2.0118650e+01
   2.0031157e+03  -2.0050627e+01
   2.0031184e+03  -2.2041806e+01
   2.0031211e+03  -2.2882650e+01
   2.0031239e+03  -2.3323317e+01
   2.0031321e+03  -2.2314387e+01
   2.0031348e+03  -2.2905221e+01
   2.0031376e+03  -2.3195939e+01
   2.0031403e+03  -2.4386181e+01
   2.0031431e+03  -2.5475987e+01
   2.0031513e+03  -2.5065956e+01
   2.0031540e+03  -2.4955970e+01
   2.0031567e+03  -2.6475375e+01
   2.0031595e+03  -2.4845433e+01
   2.0031622e+03  -2.6364883e+01
   2.0031704e+03  -2.7243981e+01
   2.0031732e+03  -2.7043159e+01
   2.0031759e+03  -2.9181482e+01
   2.0031786e+03  -2.8020270e+01
   2.0031814e+03  -2.7819138e+01
   2.0031896e+03  -2.9487338e+01
   2.0031923e+03  -2.8106091e+01
   2.0031951e+03  -2.5495888e+01
   2.0031978e+03  -2.2966698e+01
   2.0032005e+03  -2.2617647e+01
   2.0032088e+03  -2.3008440e+01
   2.0032115e+03  -2.1149977e+01
   2.0032142e+03  -1.9562149e+01
   2.0032170e+03  -2.0084112e+01
   2.0032197e+03  -1.9076479e+01
   2.0032279e+03  -2.0468288e+01
   2.0032307e+03  -2.1659621e+01
   2.0032334e+03  -2.1441041e+01
   2.0032361e+03  -2.3141780e+01
   2.0032389e+03  -2.3722288e+01
   2.0032471e+03  -2.5721995e+01
   2.0032498e+03  -2.6331458e+01
   2.0032526e+03  -2.4501653e+01
   2.0032553e+03  -2.4032037e+01
   2.0032580e+03  -2.4652172e+01
   2.0032663e+03  -2.2843031e+01
   2.0032690e+03  -2.3363682e+01
   2.0032717e+03  -2.3984084e+01
   2.0032745e+03  -2.4194403e+01
   2.0032772e+03  -2.3435025e+01
   2.0032854e+03  -2.3525611e+01
   2.0032882e+03  -2.1656945e+01
   2.0032909e+03  -2.2757838e+01
   2.0032936e+03  -2.0399675e+01
   2.0032964e+03  -2.0391515e+01
   2.0033046e+03  -2.0383358e+01
   2.0033073e+03  -2.0775045e+01
   2.0033101e+03  -2.0486847e+01
   2.0033128e+03  -2.1748144e+01
   2.0033155e+03  -2.1909377e+01
   2.0033238e+03  -2.2740277e+01
   2.0033265e+03  -2.0831941e+01
   2.0033292e+03  -2.3222648e+01
   2.0033320e+03  -2.3913079e+01
   2.0033347e+03  -2.0704794e+01
   2.0033429e+03  -2.2895632e+01
   2.0033457e+03  -2.5585394e+01
   2.0033484e+03  -2.9753488e+01
   2.0033511e+03  -3.1500882e+01
   2.0033539e+03  -3.1448298e+01
   2.0033621e+03  -2.9336559e+01
   2.0033648e+03  -2.9424784e+01
   2.0033676e+03  -2.8873230e+01
   2.0033703e+03  -2.7702145e+01
   2.0033730e+03  -2.8590704e+01
   2.0033812e+03  -3.1108256e+01
   2.0033840e+03  -3.1915484e+01
   2.0033867e+03  -2.9693602e+01
   2.0033895e+03  -3.0371449e+01
   2.0033922e+03  -2.9529632e+01
   2.0034004e+03  -2.9517820e+01
   2.0034031e+03  -3.2974625e+01
   2.0034059e+03  -3.4290903e+01
   2.0034086e+03  -3.3577467e+01
   2.0034114e+03  -3.4933488e+01
   2.0034196e+03  -3.4549663e+01
   2.0034223e+03  -3.4935683e+01
   2.0034251e+03  -3.6391120e+01
   2.0034278e+03  -3.5017108e+01
   2.0034305e+03  -3.2374153e+01
   2.0034387e+03  -3.4010543e+01
   2.0034415e+03  -3.6435963e+01
   2.0034442e+03  -3.3182685e+01
   2.0034470e+03  -3.3679208e+01
   2.0034497e+03  -3.3875652e+01
   2.0034579e+03  -3.3112402e+01
   2.0034606e+03  -3.0430225e+01
   2.0034634e+03  -2.9908257e+01
   2.0034661e+03  -3.2155389e+01
   2.0034689e+03  -3.2452403e+01
   2.0034771e+03  -3.2449418e+01
   2.0034798e+03  -3.3366067e+01
   2.0034825e+03  -3.2792944e+01
   2.0034853e+03  -3.0860595e+01
   2.0034880e+03  -3.1707907e+01
   2.0034962e+03  -3.2035088e+01
   2.0034990e+03  -3.1562458e+01
   2.0035017e+03  -3.3599013e+01
   2.0035044e+03  -3.2146149e+01
   2.0035072e+03  -3.2932971e+01
   2.0035154e+03  -3.0980573e+01
   2.0035181e+03  -3.0608325e+01
   2.0035209e+03  -3.0626070e+01
   2.0035236e+03  -3.1983271e+01
   2.0035264e+03  -3.4579434e+01
   2.0035346e+03  -3.2826298e+01
   2.0035373e+03  -2.9054672e+01
   2.0035400e+03  -2.8283354e+01
   2.0035428e+03  -2.7622301e+01
   2.0035455e+03  -2.5112252e+01
   2.0035537e+03  -2.0883895e+01
   2.0035565e+03  -2.3094653e+01
   2.0035592e+03  -2.3785135e+01
   2.0035619e+03  -2.3975541e+01
   2.0035647e+03  -2.4555715e+01
   2.0035729e+03  -2.0157649e+01
   2.0035756e+03  -1.4451866e+01
   2.0035784e+03  -1.7544845e+01
   2.0035811e+03  -2.0936467e+01
   2.0035838e+03  -2.1437888e+01
   2.0035921e+03  -2.2318957e+01
   2.0035948e+03  -2.2709870e+01
   2.0035975e+03  -2.2061042e+01
   2.0036003e+03  -2.2791921e+01
   2.0036030e+03  -2.1683245e+01
   2.0036112e+03  -2.1974451e+01
   2.0036140e+03  -2.2405485e+01
   2.0036167e+03  -1.8328151e+01
   2.0036194e+03  -2.5847808e+01
   2.0036222e+03  -1.6041389e+01
   2.0036304e+03  -2.0033372e+01
   2.0036331e+03  -2.1324839e+01
   2.0036359e+03  -1.7967649e+01
   2.0036386e+03  -1.3662182e+01
   2.0036413e+03  -1.4356437e+01
   2.0036496e+03  -1.5280323e+01
   2.0036523e+03  -1.3494922e+01
   2.0036550e+03  -1.3089684e+01
   2.0036578e+03  -1.3414317e+01
   2.0036605e+03  -1.0979923e+01
   2.0036687e+03  -1.0975531e+01
   2.0036715e+03  -9.3417926e+00
   2.0036742e+03  -1.0567564e+01
   2.0036769e+03  -1.2862417e+01
   2.0036797e+03  -1.6075984e+01
   2.0036879e+03  -1.5369834e+01
   2.0036906e+03  -1.6403270e+01
   2.0036934e+03  -2.0535052e+01
   2.0036961e+03  -1.6228558e+01
   2.0036988e+03  -2.1759851e+01
   2.0037070e+03  -2.3310523e+01
   2.0037098e+03  -2.5650259e+01
   2.0037125e+03  -2.3790739e+01
   2.0037153e+03  -2.2741638e+01
   2.0037180e+03  -1.9373886e+01
   2.0037262e+03  -2.2664816e+01
   2.0037290e+03  -2.2505810e+01
   2.0037317e+03  -2.1437232e+01
   2.0037344e+03  -2.0039213e+01
   2.0037372e+03  -2.3000009e+01
   2.0037454e+03  -2.3080773e+01
   2.0037481e+03  -2.3281457e+01
   2.0037509e+03  -2.4131800e+01
   2.0037536e+03  -2.3292480e+01
   2.0037563e+03  -1.9804555e+01
   2.0037645e+03  -2.0716265e+01
   2.0037673e+03  -2.0468074e+01
   2.0037700e+03  -2.2659007e+01
   2.0037728e+03  -2.2519996e+01
   2.0037755e+03  -2.2840855e+01
   2.0037837e+03  -2.2831719e+01
   2.0037864e+03  -2.3602274e+01
   2.0037892e+03  -2.0554050e+01
   2.0037919e+03  -1.8596608e+01
   2.0037947e+03  -1.9198925e+01
   2.0038029e+03  -1.9101282e+01
   2.0038056e+03  -1.8753777e+01
   2.0038084e+03  -2.1765068e+01
   2.0038111e+03  -2.0576834e+01
   2.0038138e+03  -2.1108387e+01
   2.0038220e+03  -2.2029572e+01
   2.0038248e+03  -2.2890412e+01
   2.0038275e+03  -2.0892052e+01
   2.0038303e+03  -1.7535035e+01
   2.0038330e+03  -1.7038217e+01
   2.0038412e+03  -1.7021405e+01
   2.0038439e+03  -1.7864257e+01
   2.0038467e+03  -1.5598015e+01
   2.0038494e+03  -1.5391856e+01
   2.0038522e+03  -1.4885899e+01
   2.0038604e+03  -1.5119849e+01
   2.0038631e+03  -1.4574017e+01
   2.0038658e+03  -1.5807691e+01
   2.0038686e+03  -1.7200808e+01
   2.0038713e+03  -1.8803284e+01
   2.0038795e+03  -1.9345543e+01
   2.0038823e+03  -1.9347800e+01
   2.0038850e+03  -1.7680725e+01
   2.0038877e+03  -1.9352981e+01
   2.0038905e+03  -1.7755876e+01
   2.0038987e+03  -1.6909109e+01
   2.0039014e+03  -1.7012302e+01
   2.0039042e+03  -1.5396141e+01
   2.0039069e+03  -1.7439162e+01
   2.0039097e+03  -1.4073531e+01
   2.0039179e+03  -1.3578097e+01
   2.0039206e+03  -1.2982902e+01
   2.0039233e+03  -1.4737005e+01
   2.0039261e+03  -1.5190926e+01
   2.0039288e+03  -1.8153662e+01
   2.0039370e+03  -1.6796940e+01
   2.0039398e+03  -1.6250438e+01
   2.0039425e+03  -1.6803713e+01
   2.0039452e+03  -1.9126060e+01
   2.0039480e+03  -1.8948477e+01
   2.0039562e+03  -1.9030862e+01
   2.0039589e+03  -1.8593422e+01
   2.0039617e+03  -1.7206536e+01
   2.0039644e+03  -1.4670666e+01
   2.0039671e+03  -1.4444885e+01
   2.0039754e+03  -1.4209200e+01
   2.0039781e+03  -1.2534184e+01
   2.0039808e+03  -1.9266474e+01
   2.0039836e+03  -1.3461088e+01
   2.0039863e+03  -1.4755183e+01
   2.0039945e+03  -1.4289465e+01
   2.0039973e+03  -1.4253761e+01
   2.0040000e+03  -1.2338824e+01
   2.0040027e+03  -1.5632568e+01
   2.0040055e+03  -1.2827435e+01
   2.0040137e+03  -1.5021424e+01
   2.0040164e+03  -1.5525212e+01
   2.0040192e+03  -1.7318282e+01
   2.0040219e+03  -1.5931906e+01
   2.0040246e+03  -1.9893946e+01
   2.0040329e+03  -1.9736048e+01
   2.0040356e+03  -2.2926874e+01
   2.0040383e+03  -2.1938095e+01
   2.0040411e+03  -1.9900132e+01
   2.0040438e+03  -1.8552708e+01
   2.0040520e+03  -1.7195826e+01
   2.0040548e+03  -1.9657960e+01
   2.0040575e+03  -1.9050337e+01
   2.0040602e+03  -2.0322205e+01
   2.0040630e+03  -1.8314876e+01
   2.0040712e+03  -1.8247574e+01
   2.0040739e+03  -1.8690095e+01
   2.0040767e+03  -1.6083659e+01
   2.0040794e+03  -1.5177585e+01
   2.0040821e+03  -1.6381030e+01
   2.0040903e+03  -1.6474438e+01
   2.0040931e+03  -1.7487440e+01
   2.0040958e+03  -1.5921069e+01
   2.0040986e+03  -1.4755165e+01
   2.0041013e+03  -1.5688887e+01
   2.0041095e+03  -1.8591447e+01
   2.0041123e+03  -1.7384491e+01
   2.0041150e+03  -1.8127237e+01
   2.0041177e+03  -1.9269526e+01
   2.0041205e+03  -1.8911958e+01
   2.0041287e+03  -1.9903993e+01
   2.0041314e+03  -2.0085956e+01
   2.0041342e+03  -1.9388197e+01
   2.0041369e+03  -1.9810270e+01
   2.0041396e+03  -1.8362922e+01
   2.0041478e+03  -1.9335185e+01
   2.0041506e+03  -1.9787267e+01
   2.0041533e+03  -1.9829332e+01
   2.0041561e+03  -1.9841392e+01
   2.0041588e+03  -1.8803867e+01
   2.0041670e+03  -1.9056242e+01
   2.0041697e+03  -1.8318911e+01
   2.0041725e+03  -1.8011704e+01
   2.0041752e+03  -1.9313975e+01
   2.0041780e+03  -2.0705690e+01
   2.0041862e+03  -2.3596247e+01
   2.0041889e+03  -2.3276933e+01
   2.0041916e+03  -2.4297210e+01
   2.0041944e+03  -2.5507003e+01
   2.0041971e+03  -2.4007396e+01
   2.0042053e+03  -2.3018185e+01
   2.0042081e+03  -2.4888226e+01
   2.0042108e+03  -2.4538407e+01
   2.0042136e+03  -2.3429031e+01
   2.0042163e+03  -2.3069800e+01
   2.0042245e+03  -2.3910232e+01
   2.0042272e+03  -2.3440852e+01
   2.0042300e+03  -2.4271140e+01
   2.0042327e+03  -2.3841599e+01
   2.0042355e+03  -2.2982402e+01
   2.0042437e+03  -2.2013593e+01
   2.0042464e+03  -2.1814864e+01
   2.0042491e+03  -2.4495062e+01
   2.0042519e+03  -2.1386504e+01
   2.0042546e+03  -1.8609057e+01
   2.0042628e+03  -1.7072226e+01
   2.0042656e+03  -1.8614777e+01
   2.0042683e+03  -1.7427803e+01
   2.0042710e+03  -1.6851060e+01
   2.0042738e+03  -1.6474467e+01
   2.0042820e+03  -1.6797746e+01
   2.0042847e+03  -1.5511539e+01
   2.0042875e+03  -1.4865590e+01
   2.0042902e+03  -1.3720100e+01
   2.0042930e+03  -1.5433924e+01
   2.0043012e+03  -1.4258218e+01
   2.0043039e+03  -1.3292899e+01
   2.0043066e+03  -1.2038082e+01
   2.0043094e+03  -1.2253178e+01
   2.0043121e+03  -1.0369029e+01
   2.0043203e+03  -1.0364882e+01
   2.0043231e+03  -1.1640224e+01
   2.0043258e+03  -9.2365275e+00
   2.0043285e+03  -9.3727769e+00
   2.0043313e+03  -9.5889398e+00
   2.0043395e+03  -9.4951402e+00
   2.0043422e+03  -8.3118142e+00
   2.0043450e+03  -9.2781015e+00
   2.0043477e+03  -9.1344462e+00
   2.0043504e+03  -3.0732164e+00
   2.0043587e+03  -5.4010552e+00
   2.0043614e+03  -5.4088907e+00
   2.0043641e+03  -6.6062472e+00
   2.0043669e+03  -5.9438687e+00
   2.0043696e+03  -6.5912311e+00
   2.0043778e+03  -7.6581666e+00
   2.0043806e+03  -8.3048434e+00
   2.0043833e+03  -7.9216734e+00
   2.0043860e+03  -9.0780408e+00
   2.0043888e+03  -7.2251495e+00
   2.0043970e+03  -6.7824355e+00
   2.0043997e+03  -5.8900785e+00
   2.0044025e+03  -7.5370625e+00
   2.0044052e+03  -8.5736317e+00
   2.0044079e+03  -8.7301382e+00
   2.0044162e+03  -6.6374821e+00
   2.0044189e+03  -1.0153419e+01
   2.0044216e+03  -8.1701498e+00
   2.0044244e+03  -8.5167417e+00
   2.0044271e+03  -7.2538390e+00
   2.0044353e+03  -8.1205895e+00
   2.0044381e+03  -8.9869933e+00
   2.0044408e+03  -9.4132265e+00
   2.0044435e+03  -9.6193772e+00
   2.0044463e+03  -9.5455574e+00
   2.0044545e+03  -9.0619312e+00
   2.0044572e+03  -1.0497730e+01
   2.0044600e+03  -9.7638233e+00
   2.0044627e+03  -8.5803898e+00
   2.0044654e+03  -8.8768376e+00
   2.0044736e+03  -9.3830829e+00
   2.0044764e+03  -9.7391857e+00
   2.0044791e+03  -1.0225094e+01
   2.0044819e+03  -9.7012120e+00
   2.0044846e+03  -9.3874555e+00
   2.0044928e+03  -8.6140085e+00
   2.0044956e+03  -9.6201589e+00
   2.0044983e+03  -9.7462588e+00
   2.0045010e+03  -1.2061432e+01
   2.0045038e+03  -1.2996232e+01
   2.0045120e+03  -1.3230937e+01
   2.0045147e+03  -1.1296417e+01
   2.0045175e+03  -1.2221526e+01
   2.0045202e+03  -1.2916358e+01
   2.0045229e+03  -1.2761251e+01
   2.0045311e+03  -1.2826119e+01
   2.0045339e+03  -1.2551096e+01
   2.0045366e+03  -1.1806372e+01
   2.0045394e+03  -1.1101929e+01
   2.0045421e+03  -1.2656864e+01
   2.0045503e+03  -1.2281950e+01
   2.0045530e+03  -1.0107905e+01
   2.0045558e+03  -9.9639178e+00
   2.0045585e+03  -1.0029904e+01
   2.0045613e+03  -9.9159362e+00
   2.0045695e+03  -8.8723859e+00
   2.0045722e+03  -9.4685969e+00
   2.0045749e+03  -1.0494397e+01
   2.0045777e+03  -9.8104717e+00
   2.0045804e+03  -1.0466284e+01
   2.0045886e+03  -1.0022273e+01
   2.0045914e+03  -1.1117824e+01
   2.0045941e+03  -1.0443645e+01
   2.0045969e+03  -1.1279132e+01
   2.0045996e+03  -1.4693252e+01
   2.0046078e+03  -1.3997651e+01
   2.0046105e+03  -1.1852908e+01
   2.0046133e+03  -1.2717818e+01
   2.0046160e+03  -1.3472427e+01
   2.0046188e+03  -1.3656962e+01
   2.0046270e+03  -1.5660695e+01
   2.0046297e+03  -1.5704411e+01
   2.0046324e+03  -1.6057985e+01
   2.0046352e+03  -1.6131530e+01
   2.0046379e+03  -1.5205446e+01
   2.0046461e+03  -1.5609199e+01
   2.0046489e+03  -1.4943220e+01
   2.0046516e+03  -1.4557394e+01
   2.0046543e+03  -1.4821464e+01
   2.0046571e+03  -1.3436087e+01
   2.0046653e+03  -1.4190408e+01
   2.0046680e+03  -1.5224316e+01
   2.0046708e+03  -1.6067887e+01
   2.0046735e+03  -1.4861939e+01
   2.0046762e+03  -1.3316611e+01
   2.0046845e+03  -1.3311284e+01
   2.0046872e+03  -1.3665816e+01
   2.0046899e+03  -1.5759509e+01
   2.0046927e+03  -1.6093069e+01
   2.0046954e+03  -1.4937092e+01
   2.0047036e+03  -1.4781177e+01
   2.0047064e+03  -1.5494977e+01
   2.0047091e+03  -1.5698695e+01
   2.0047118e+03  -1.7511687e+01
   2.0047146e+03  -1.6315159e+01
   2.0047228e+03  -1.7058333e+01
   2.0047255e+03  -1.5841993e+01
   2.0047283e+03  -1.5155928e+01
   2.0047310e+03  -1.3940350e+01
   2.0047337e+03  -1.3125098e+01
   2.0047420e+03  -1.4749196e+01
   2.0047447e+03  -1.5373044e+01
   2.0047474e+03  -1.4377291e+01
   2.0047502e+03  -1.4811364e+01
   2.0047529e+03  -1.4165696e+01
   2.0047611e+03  -1.4439917e+01
   2.0047639e+03  -1.3984321e+01
   2.0047666e+03  -1.3658856e+01
   2.0047693e+03  -1.3983260e+01
   2.0047721e+03  -1.4267551e+01
   2.0047803e+03  -1.4061924e+01
   2.0047830e+03  -1.5685647e+01
   2.0047858e+03  -1.7028833e+01
   2.0047885e+03  -1.7002029e+01
   2.0047912e+03  -1.5705744e+01
   2.0047995e+03  -1.6109298e+01
   2.0048022e+03  -1.5493098e+01
   2.0048049e+03  -1.6096657e+01
   2.0048077e+03  -1.5740358e+01
   2.0048104e+03  -1.5953974e+01
   2.0048186e+03  -1.6507369e+01
   2.0048214e+03  -1.6360822e+01
   2.0048241e+03  -1.5884465e+01
   2.0048268e+03  -1.5818136e+01
   2.0048296e+03  -1.6231640e+01
   2.0048378e+03  -1.6914872e+01
   2.0048405e+03  -1.6388314e+01
   2.0048433e+03  -1.6761606e+01
   2.0048460e+03  -1.5415438e+01
   2.0048487e+03  -1.5879084e+01
   2.0048569e+03  -1.4113436e+01
   2.0048597e+03  -1.4877483e+01
   2.0048624e+03  -1.4721592e+01
   2.0048652e+03  -1.2116743e+01
   2.0048679e+03  -1.5080708e+01
   2.0048761e+03  -1.3615260e+01
   2.0048789e+03  -1.3189982e+01
   2.0048816e+03  -1.4744082e+01
   2.0048843e+03  -1.3408716e+01
   2.0048871e+03  -1.2213829e+01
   2.0048953e+03  -1.2098987e+01
   2.0048980e+03  -1.1974196e+01
   2.0049008e+03  -9.9702060e+00
   2.0049035e+03  -1.0665938e+01
   2.0049062e+03  -1.1371388e+01
   2.0049144e+03  -1.1386831e+01
   2.0049172e+03  -1.2241932e+01
   2.0049199e+03  -1.2486936e+01
   2.0049227e+03  -1.2441957e+01
   2.0049254e+03  -1.3976364e+01
   2.0049336e+03  -1.2991165e+01
   2.0049363e+03  -1.3745665e+01
   2.0049391e+03  -1.2960479e+01
   2.0049418e+03  -1.4494678e+01
   2.0049446e+03  -1.4119029e+01
   2.0049528e+03  -1.4553205e+01
   2.0049555e+03  -1.4587368e+01
   2.0049582e+03  -1.5511161e+01
   2.0049610e+03  -1.4655296e+01
   2.0049637e+03  -1.4399534e+01
   2.0049719e+03  -1.5233438e+01
   2.0049747e+03  -1.4787521e+01
   2.0049774e+03  -1.5511314e+01
   2.0049802e+03  -1.4855369e+01
   2.0049829e+03  -1.5249267e+01
   2.0049911e+03  -1.4803344e+01
   2.0049938e+03  -1.4447562e+01
   2.0049966e+03  -1.3852019e+01
   2.0049993e+03  -1.3396658e+01
   2.0050021e+03  -1.3401296e+01
   2.0050103e+03  -1.1586659e+01
   2.0050130e+03  -1.1012253e+01
   2.0050157e+03  -1.1607608e+01
   2.0050185e+03  -1.1513001e+01
   2.0050212e+03  -8.9294275e+00
   2.0050294e+03  -9.0258157e+00
   2.0050322e+03  -9.1421574e+00
   2.0050349e+03  -8.5587325e+00
   2.0050376e+03  -9.5848970e+00
   2.0050404e+03  -8.4215270e+00
   2.0050486e+03  -8.4781344e+00
   2.0050513e+03  -6.4955352e+00
   2.0050541e+03  -6.1830610e+00
   2.0050568e+03  -6.8803077e+00
   2.0050595e+03  -8.5368916e+00
   2.0050678e+03  -5.9545089e+00
   2.0050705e+03  -6.8617631e+00
   2.0050732e+03  -6.2292703e+00
   2.0050760e+03  -5.7769586e+00
   2.0050787e+03  -5.2448599e+00
   2.0050869e+03  -4.6430019e+00
   2.0050897e+03  -4.6311487e+00
   2.0050924e+03  -3.8196203e+00
   2.0050951e+03  -1.5989804e+00
   2.0050979e+03  -3.1477208e+00
   2.0051061e+03  -2.3467817e+00
   2.0051088e+03  -6.6651501e-01
   2.0051116e+03  -3.4651284e+00
   2.0051143e+03  -4.6132824e+00
   2.0051170e+03  -4.1316290e+00
   2.0051253e+03  -2.4506484e+00
   2.0051280e+03  -2.7395521e+00
   2.0051307e+03  -1.4189843e+00
   2.0051335e+03  -3.2876687e+00
   2.0051362e+03  -2.7565656e+00
   2.0051444e+03  -2.7554630e+00
   2.0051472e+03  -2.2945448e+00
   2.0051499e+03  -3.5831110e+00
   2.0051526e+03  -1.8523698e+00
   2.0051554e+03  -1.2518688e+00
   2.0051636e+03  -3.1856077e-02
   2.0051663e+03  -5.1835335e-02
   2.0051691e+03  -1.5412186e+00
   2.0051718e+03  -1.4906221e+00
   2.0051745e+03  -4.2045386e-01
   2.0051828e+03   6.6927832e-01
   2.0051855e+03   1.4087146e+00
   2.0051882e+03   7.0843112e-01
   2.0051910e+03   2.7073477e+00
   2.0051937e+03   3.7358528e+00
   2.0052019e+03   2.9346785e+00
   2.0052047e+03   2.9934806e+00
   2.0052074e+03   2.0726512e+00
   2.0052101e+03   1.4220821e+00
   2.0052129e+03   1.5014813e+00
   2.0052211e+03   9.9108472e-01
   2.0052238e+03   3.6696163e+00
   2.0052266e+03   3.0483964e+00
   2.0052293e+03   4.2267051e+00
   2.0052320e+03   4.2250144e+00
   2.0052402e+03   4.8230844e+00
   2.0052430e+03   3.9215152e+00
   2.0052457e+03   3.6200666e+00
   2.0052485e+03   2.6989865e+00
   2.0052512e+03   1.6383309e+00
   2.0052594e+03   1.0978916e+00
   2.0052621e+03   9.5750844e-01
   2.0052649e+03   8.0718544e-01
   2.0052676e+03   7.0690256e-01
   2.0052704e+03   2.3459638e+00
   2.0052786e+03   2.3350294e+00
   2.0052813e+03   1.1345754e+00
   2.0052841e+03   5.2436558e-01
   2.0052868e+03  -1.7449362e+00
   2.0052895e+03  -2.4039742e+00
   2.0052977e+03  -7.2368461e-01
   2.0053005e+03  -1.4830911e+00
   2.0053032e+03  -8.7274190e-01
   2.0053060e+03  -9.7235280e-01
   2.0053087e+03  -2.2226386e-01
   2.0053169e+03   1.3671890e+00
   2.0053196e+03   2.1063462e+00
   2.0053224e+03   5.6611963e-01
   2.0053251e+03  -3.6373481e-01
   2.0053279e+03   1.1458067e+00
   2.0053361e+03   3.4566836e-01
   2.0053388e+03   1.0152621e+00
   2.0053415e+03  -5.6451202e-01
   2.0053443e+03  -1.5438942e+00
   2.0053470e+03   4.8591135e-01
   2.0053552e+03   1.3053890e+00
   2.0053580e+03   1.1749188e+00
   2.0053607e+03   8.8456486e-01
   2.0053635e+03   1.1840910e+00
   2.0053662e+03  -6.5882604e-02
   2.0053744e+03  -1.1654163e+00
   2.0053771e+03  -1.0050141e+00
   2.0053799e+03  -3.0489208e-01
   2.0053826e+03   1.4445299e+00
   2.0053854e+03   2.6634641e+00
   2.0053936e+03   2.0226547e+00
   2.0053963e+03   1.2121696e+00
   2.0053990e+03   1.3716208e+00
   2.0054018e+03   5.6139610e-01
   2.0054045e+03   7.7108754e-01
   2.0054127e+03  -1.2886089e-01
   2.0054155e+03   1.1606747e+00
   2.0054182e+03   6.7438400e-04
   2.0054209e+03   2.2058611e-01
   2.0054237e+03   1.6299339e+00
   2.0054319e+03   1.5593099e+00
   2.0054346e+03   2.4083462e+00
   2.0054374e+03   3.2270548e+00
   2.0054401e+03   2.4660680e+00
   2.0054428e+03   3.0048656e+00
   2.0054511e+03   2.9436876e+00
   2.0054538e+03   2.0028862e+00
   2.0054565e+03   3.3715370e+00
   2.0054593e+03   2.1306844e+00
   2.0054620e+03   3.8891281e+00
   2.0054702e+03   3.0579045e+00
   2.0054730e+03   3.4565213e+00
   2.0054757e+03   1.4459427e+00
   2.0054784e+03   1.9851483e+00
   2.0054812e+03   1.5345343e+00
   2.0054894e+03   1.3939765e+00
   2.0054921e+03   2.0031749e+00
   2.0054949e+03   1.4725856e+00
   2.0054976e+03   2.3716366e+00
   2.0055003e+03   2.5905999e+00
   2.0055086e+03   3.7590957e+00
   2.0055113e+03   2.6480360e+00
   2.0055140e+03   3.0468168e+00
   2.0055168e+03   2.7257261e+00
   2.0055195e+03   3.5543038e+00
   2.0055277e+03   3.7827901e+00
   2.0055305e+03   3.9712010e+00
   2.0055332e+03   4.2495005e+00
   2.0055359e+03   3.6680327e+00
   2.0055387e+03   3.9264615e+00
   2.0055469e+03   3.2651549e+00
   2.0055496e+03   3.7436568e+00
   2.0055524e+03   4.2319634e+00
   2.0055551e+03   5.0799306e+00
   2.0055578e+03   5.3377946e+00
   2.0055661e+03   5.9254235e+00
   2.0055688e+03   4.8035013e+00
   2.0055715e+03   5.7212119e+00
   2.0055743e+03   5.4590274e+00
   2.0055770e+03   6.3664798e+00
   2.0055852e+03   5.8341452e+00
   2.0055880e+03   5.4819516e+00
   2.0055907e+03   5.2898348e+00
   2.0055934e+03   4.9878389e+00
   2.0055962e+03   6.6851637e+00
   2.0056044e+03   6.8224337e+00
   2.0056071e+03   6.5997927e+00
   2.0056099e+03   6.9969928e+00
   2.0056126e+03   5.6247420e+00
   2.0056153e+03   5.1926641e+00
   2.0056235e+03   8.2493630e+00
   2.0056263e+03   6.3868073e+00
   2.0056290e+03   7.1539445e+00
   2.0056318e+03   5.5617190e+00
   2.0056345e+03   4.7598143e+00
   2.0056427e+03   6.3572703e+00
   2.0056454e+03   6.1148234e+00
   2.0056482e+03   5.3027015e+00
   2.0056509e+03   6.0802684e+00
   2.0056537e+03   7.3773163e+00
   2.0056619e+03   6.9345414e+00
   2.0056646e+03   5.0625156e+00
   2.0056674e+03   3.4611306e+00
   2.0056701e+03   2.3901741e+00
   2.0056728e+03   3.1189260e+00
   2.0056810e+03   2.9877305e+00
   2.0056838e+03   4.1260794e+00
   2.0056865e+03   2.2451810e+00
   2.0056893e+03   2.6441229e+00
   2.0056920e+03   3.4627372e+00
   2.0057002e+03   1.7220481e+00
   2.0057029e+03   2.2811353e+00
   2.0057057e+03   9.6075086e-01
   2.0057084e+03   2.0499306e+00
   2.0057112e+03   1.6992506e+00
   2.0057194e+03   1.2587469e+00
   2.0057221e+03   2.9075834e+00
   2.0057248e+03   2.5265724e+00
   2.0057276e+03   2.2856577e+00
   2.0057303e+03   3.3043355e+00
   2.0057385e+03   2.8831817e+00
   2.0057413e+03   3.2318885e+00
   2.0057440e+03   4.3101637e+00
   2.0057467e+03   4.9381876e+00
   2.0057495e+03   5.1461284e+00
   2.0057577e+03   4.6442699e+00
   2.0057604e+03   5.6620042e+00
   2.0057632e+03   5.5697754e+00
   2.0057659e+03   5.5675475e+00
   2.0057687e+03   5.7852325e+00
   2.0057769e+03   6.6225824e+00
   2.0057796e+03   6.6399253e+00
   2.0057823e+03   5.7376294e+00
   2.0057851e+03   5.8552863e+00
   2.0057878e+03   5.8329522e+00
   2.0057960e+03   5.6706830e+00
   2.0057988e+03   5.1586188e+00
   2.0058015e+03   4.7767073e+00
   2.0058042e+03   3.3853526e+00
   2.0058070e+03   5.8030305e+00
   2.0058152e+03   5.2609253e+00
   2.0058179e+03   5.7386289e+00
   2.0058207e+03   5.8163015e+00
   2.0058234e+03   5.5640749e+00
   2.0058261e+03   6.2115893e+00
   2.0058344e+03   6.2091047e+00
   2.0058371e+03   6.4265330e+00
   2.0058398e+03   6.8238024e+00
   2.0058426e+03   5.5115969e+00
   2.0058453e+03   6.4890002e+00
   2.0058535e+03   6.6963206e+00
   2.0058563e+03   5.8339861e+00
   2.0058590e+03   6.4214165e+00
   2.0058617e+03   6.6987360e+00
   2.0058645e+03   5.2466365e+00
   2.0058727e+03   6.5540138e+00
   2.0058754e+03   6.5513922e+00
   2.0058782e+03   6.1889156e+00
   2.0058809e+03   5.8065921e+00
   2.0058836e+03   5.8642454e+00
   2.0058919e+03   5.6219957e+00
   2.0058946e+03   4.8600509e+00
   2.0058973e+03   4.1783789e+00
   2.0059001e+03   3.5869436e+00
   2.0059028e+03   3.8653968e+00
   2.0059110e+03   5.4232266e+00
   2.0059138e+03   5.4210573e+00
   2.0059165e+03   6.1485969e+00
   2.0059192e+03   6.7259055e+00
   2.0059220e+03   6.7831911e+00
   2.0059302e+03   7.1103458e+00
   2.0059329e+03   6.4077817e+00
   2.0059357e+03   6.3252506e+00
   2.0059384e+03   5.5630245e+00
   2.0059411e+03   5.4208553e+00
   2.0059494e+03   5.7285629e+00
   2.0059521e+03   5.3464235e+00
   2.0059548e+03   6.2339290e+00
   2.0059576e+03   6.1314754e+00
   2.0059603e+03   5.8891188e+00
   2.0059685e+03   6.7764071e+00
   2.0059713e+03   7.3734566e+00
   2.0059740e+03   7.7303632e+00
   2.0059767e+03   7.2174751e+00
   2.0059795e+03   7.2845601e+00
   2.0059877e+03   7.1816862e+00
   2.0059904e+03   8.2084016e+00
   2.0059932e+03   8.0851662e+00
   2.0059959e+03   8.3518241e+00
   2.0059986e+03   8.0086194e+00
   2.0060068e+03   8.2253280e+00
   2.0060096e+03   6.6626618e+00
   2.0060123e+03   6.0502408e+00
   2.0060151e+03   6.3576967e+00
   2.0060178e+03   6.8449576e+00
   2.0060260e+03   6.3524156e+00
   2.0060287e+03   6.4998146e+00
   2.0060315e+03   7.3268827e+00
   2.0060342e+03   7.0740520e+00
   2.0060370e+03   6.1515903e+00
   2.0060452e+03   6.0291777e+00
   2.0060479e+03   6.8764260e+00
   2.0060506e+03   6.0340115e+00
   2.0060534e+03   6.0216019e+00
   2.0060561e+03   6.4490212e+00
   2.0060643e+03   5.9966216e+00
   2.0060671e+03   5.8242910e+00
   2.0060698e+03   6.2917732e+00
   2.0060726e+03   6.3892165e+00
   2.0060753e+03   7.1263648e+00
   2.0060835e+03   6.4038023e+00
   2.0060862e+03   7.4608168e+00
   2.0060890e+03   8.2875005e+00
   2.0060917e+03   8.4441215e+00
   2.0060945e+03   9.2004398e+00
   2.0061027e+03   9.4266676e+00
   2.0061054e+03   9.0230570e+00
   2.0061081e+03   9.6092117e+00
   2.0061109e+03   9.8352761e+00
   2.0061136e+03   1.0471086e+01
   2.0061218e+03   9.8671375e+00
   2.0061246e+03   1.0243039e+01
   2.0061273e+03   1.0009033e+01
   2.0061300e+03   1.0204950e+01
   2.0061328e+03   1.0790632e+01
   2.0061410e+03   1.1476040e+01
   2.0061437e+03   1.1041621e+01
   2.0061465e+03   1.1457037e+01
   2.0061492e+03   1.2362090e+01
   2.0061520e+03   1.1927317e+01
   2.0061602e+03   1.1732622e+01
   2.0061629e+03   1.0868273e+01
   2.0061656e+03   9.9842776e+00
   2.0061684e+03   1.0240180e+01
   2.0061711e+03   9.8062558e+00
   2.0061793e+03   9.2025733e+00
   2.0061821e+03   9.4088083e+00
   2.0061848e+03   9.1351528e+00
   2.0061875e+03   9.2114667e+00
   2.0061903e+03   8.1781941e+00
   2.0061985e+03   8.4847988e+00
   2.0062012e+03   7.6717289e+00
   2.0062040e+03   6.9089642e+00
   2.0062067e+03   6.0765326e+00
   2.0062094e+03   5.7742220e+00
   2.0062177e+03   5.6819483e+00
   2.0062204e+03   7.1290956e+00
   2.0062231e+03   8.0658679e+00
   2.0062259e+03   8.2525656e+00
   2.0062286e+03   7.6195165e+00
   2.0062368e+03   7.5464967e+00
   2.0062396e+03   8.2332021e+00
   2.0062423e+03   8.0399849e+00
   2.0062450e+03   7.2570809e+00
   2.0062478e+03   6.5244700e+00
   2.0062560e+03   6.8117442e+00
   2.0062587e+03   6.1392875e+00
   2.0062615e+03   5.5370718e+00
   2.0062642e+03   5.4548890e+00
   2.0062669e+03   4.9928910e+00
   2.0062752e+03   5.1208419e+00
   2.0062779e+03   5.3986815e+00
   2.0062806e+03   5.0766501e+00
   2.0062834e+03   5.4244794e+00
   2.0062861e+03   5.3923216e+00
   2.0062943e+03   4.7004407e+00
   2.0062971e+03   3.1891645e+00
   2.0062998e+03   3.2378689e+00
   2.0063025e+03   3.5164617e+00
   2.0063053e+03   4.2147751e+00
   2.0063135e+03   4.8828212e+00
   2.0063162e+03   3.9212521e+00
   2.0063190e+03   4.8493116e+00
   2.0063217e+03   3.1180639e+00
   2.0063244e+03   2.7769526e+00
   2.0063326e+03   3.4955539e+00
   2.0063354e+03   3.6940756e+00
   2.0063381e+03   2.9428980e+00
   2.0063409e+03   3.7014168e+00
   2.0063436e+03   3.5699883e+00
   2.0063518e+03   3.8784363e+00
   2.0063546e+03   3.9968369e+00
   2.0063573e+03   4.5250262e+00
   2.0063600e+03   3.6835522e+00
   2.0063628e+03   3.2222627e+00
   2.0063710e+03   3.2209738e+00
   2.0063737e+03   3.6994934e+00
   2.0063765e+03   2.5184856e+00
   2.0063792e+03   2.6374303e+00
   2.0063819e+03   4.2057473e+00
   2.0063901e+03   3.8642010e+00
   2.0063929e+03   3.5227913e+00
   2.0063956e+03   3.3414542e+00
   2.0063984e+03   3.6599896e+00
   2.0064011e+03   3.7584856e+00
   2.0064093e+03   3.9768942e+00
   2.0064120e+03   3.9053315e+00
   2.0064148e+03   4.3036093e+00
   2.0064175e+03   4.6317559e+00
   2.0064203e+03   3.7802432e+00
   2.0064285e+03   4.9882471e+00
   2.0064312e+03   5.1361918e+00
   2.0064339e+03   5.5939533e+00
   2.0064367e+03   5.8616077e+00
   2.0064394e+03   6.1791351e+00
   2.0064476e+03   6.3865794e+00
   2.0064504e+03   6.0941408e+00
   2.0064531e+03   7.2812271e+00
   2.0064559e+03   7.0484066e+00
   2.0064586e+03   7.0255953e+00
   2.0064668e+03   7.5525730e+00
   2.0064695e+03   7.7494720e+00
   2.0064723e+03   7.5964322e+00
   2.0064750e+03   7.4534497e+00
   2.0064778e+03   7.3804963e+00
   2.0064860e+03   7.3175681e+00
   2.0064887e+03   7.8244370e+00
   2.0064914e+03   8.0911993e+00
   2.0064942e+03   6.8584548e+00
   2.0064969e+03   6.6058114e+00
   2.0065051e+03   6.4732211e+00
   2.0065079e+03   6.2407238e+00
   2.0065106e+03   6.6880475e+00
   2.0065133e+03   6.3355123e+00
   2.0065161e+03   6.3429741e+00
   2.0065243e+03   6.3404369e+00
   2.0065270e+03   6.4878407e+00
   2.0065298e+03   6.8051176e+00
   2.0065325e+03   6.3325835e+00
   2.0065352e+03   6.2001025e+00
   2.0065435e+03   6.5374865e+00
   2.0065462e+03   6.9147195e+00
   2.0065489e+03   6.1422616e+00
   2.0065517e+03   5.3301287e+00
   2.0065544e+03   5.1580646e+00
   2.0065626e+03   5.2359694e+00
   2.0065654e+03   5.3538270e+00
   2.0065681e+03   4.7219375e+00
   2.0065708e+03   4.5501167e+00
   2.0065736e+03   3.6086727e+00
   2.0065818e+03   3.4372972e+00
   2.0065845e+03   3.3259663e+00
   2.0065873e+03   3.4945679e+00
   2.0065900e+03   4.4627821e+00
   2.0065927e+03   3.7612769e+00
   2.0066010e+03   4.5794444e+00
   2.0066037e+03   4.0978047e+00
   2.0066064e+03   3.8362695e+00
   2.0066092e+03   3.4448910e+00
   2.0066119e+03   4.5530691e+00
   2.0066201e+03   4.4113038e+00
   2.0066229e+03   4.0796713e+00
   2.0066256e+03   3.8981115e+00
   2.0066283e+03   3.7766002e+00
   2.0066311e+03   3.4252296e+00
   2.0066393e+03   3.5138235e+00
   2.0066420e+03   3.4524419e+00
   2.0066448e+03   3.5810090e+00
   2.0066475e+03   4.1093646e+00
   2.0066502e+03   4.1077208e+00
   2.0066585e+03   4.1760497e+00
   2.0066612e+03   4.2943313e+00
   2.0066639e+03   3.6128856e+00
   2.0066667e+03   3.4315124e+00
   2.0066694e+03   3.1202638e+00
   2.0066776e+03   3.9586797e+00
   2.0066804e+03   2.9774882e+00
   2.0066831e+03   3.1262372e+00
   2.0066858e+03   3.2949188e+00
   2.0066886e+03   3.5135128e+00
   2.0066968e+03   2.8723634e+00
   2.0066995e+03   3.0011624e+00
   2.0067023e+03   3.5697340e+00
   2.0067050e+03   3.8581901e+00
   2.0067077e+03   4.1065468e+00
   2.0067159e+03   4.3548042e+00
   2.0067187e+03   3.7233143e+00
   2.0067214e+03   3.8117889e+00
   2.0067242e+03   3.0005882e+00
   2.0067269e+03   2.7294960e+00
   2.0067351e+03   2.8783442e+00
   2.0067379e+03   3.6768728e+00
   2.0067406e+03   3.3355381e+00
   2.0067433e+03   3.1542759e+00
   2.0067461e+03   3.7027942e+00
   2.0067543e+03   3.1415371e+00
   2.0067570e+03   3.3402004e+00
   2.0067598e+03   2.5991604e+00
   2.0067625e+03   2.7980407e+00
   2.0067652e+03   4.0764095e+00
   2.0067734e+03   3.9548269e+00
   2.0067762e+03   4.5729970e+00
   2.0067789e+03   5.0209878e+00
   2.0067817e+03   4.4592034e+00
   2.0067844e+03   4.4974037e+00
   2.0067926e+03   4.2357087e+00
   2.0067953e+03   4.0740785e+00
   2.0067981e+03   4.1424208e+00
   2.0068008e+03   3.8208919e+00
   2.0068036e+03   4.3491515e+00
   2.0068118e+03   4.3074278e+00
   2.0068145e+03   4.5755969e+00
   2.0068172e+03   4.3538546e+00
   2.0068200e+03   3.5724251e+00
   2.0068227e+03   3.6909481e+00
   2.0068309e+03   3.0397317e+00
   2.0068337e+03   3.1984519e+00
   2.0068364e+03   3.0572285e+00
   2.0068392e+03   2.8860736e+00
   2.0068419e+03   4.2343792e+00
   2.0068501e+03   4.1227294e+00
   2.0068528e+03   3.5013283e+00
   2.0068556e+03   3.2200398e+00
   2.0068583e+03   2.8788878e+00
   2.0068611e+03   2.9477082e+00
   2.0068693e+03   3.4063451e+00
   2.0068720e+03   3.1150986e+00
   2.0068747e+03   4.2134125e+00
   2.0068775e+03   4.3016912e+00
   2.0068802e+03   3.0404745e+00
   2.0068884e+03   3.3091503e+00
   2.0068912e+03   3.0079467e+00
   2.0068939e+03   3.4865515e+00
   2.0068966e+03   2.7754409e+00
   2.0068994e+03   2.9242707e+00
   2.0069076e+03   3.1330170e+00
   2.0069103e+03   2.7319238e+00
   2.0069131e+03   2.9507430e+00
   2.0069158e+03   2.3498027e+00
   2.0069185e+03   1.3692548e+00
   2.0069268e+03   1.3487151e+00
   2.0069295e+03   9.5833159e-01
   2.0069322e+03   2.6472723e+00
   2.0069350e+03   2.8061493e+00
   2.0069377e+03   2.2552469e+00
   2.0069459e+03   2.0144408e+00
   2.0069487e+03   1.6637750e+00
   2.0069514e+03   2.3128495e+00
   2.0069541e+03   2.6018084e+00
   2.0069569e+03   2.4508276e+00
   2.0069651e+03   2.6197793e+00
   2.0069678e+03   2.2888634e+00
   2.0069706e+03   2.3579199e+00
   2.0069733e+03   2.0271087e+00
   2.0069760e+03   2.9559258e+00
   2.0069843e+03   1.9251555e+00
   2.0069870e+03   2.7040734e+00
   2.0069897e+03   3.0928358e+00
   2.0069925e+03   3.7013546e+00
   2.0069952e+03   2.7102701e+00
   2.0070034e+03   3.2389740e+00
   2.0070062e+03   3.6475144e+00
   2.0070089e+03   3.6360594e+00
   2.0070116e+03   3.2647530e+00
   2.0070144e+03   3.9631671e+00
   2.0070226e+03   3.2818538e+00
   2.0070253e+03   3.1106091e+00
   2.0070281e+03   3.0993688e+00
   2.0070308e+03   3.5579451e+00
   2.0070335e+03   3.8064219e+00
   2.0070418e+03   3.2951033e+00
   2.0070445e+03   3.4837093e+00
   2.0070472e+03   3.4223398e+00
   2.0070500e+03   3.6108949e+00
   2.0070527e+03   3.2196065e+00
   2.0070609e+03   3.3782547e+00
   2.0070637e+03   3.1569914e+00
   2.0070664e+03   3.0857566e+00
   2.0070691e+03   4.0541343e+00
   2.0070719e+03   4.0924966e+00
   2.0070801e+03   4.6406396e+00
   2.0070828e+03   3.5991994e+00
   2.0070856e+03   3.4278277e+00
   2.0070883e+03   4.3860725e+00
   2.0070910e+03   3.6845981e+00
   2.0070992e+03   2.9934003e+00
   2.0071020e+03   2.9422229e+00
   2.0071047e+03   2.5611980e+00
   2.0071075e+03   2.8100735e+00
   2.0071102e+03   2.7189855e+00
   2.0071184e+03   2.9378099e+00
   2.0071211e+03   2.8966508e+00
   2.0071239e+03   2.2257601e+00
   2.0071266e+03   2.0349458e+00
   2.0071294e+03   2.8937879e+00
   2.0071376e+03   3.0025863e+00
   2.0071403e+03   2.2516853e+00
   2.0071431e+03   2.2008046e+00
   2.0071458e+03   2.4098403e+00
   2.0071485e+03   1.9490604e+00
   2.0071567e+03   2.0082568e+00
   2.0071595e+03   1.2277654e+00
   2.0071622e+03   1.4871703e+00
   2.0071650e+03   1.5965315e+00
   2.0071677e+03   1.2260409e+00
   2.0071759e+03   1.3255104e+00
   2.0071786e+03   1.9947122e+00
   2.0071814e+03   1.2742024e+00
   2.0071841e+03   1.1137567e+00
   2.0071869e+03   1.9829632e+00
   2.0071951e+03   1.2824500e+00
   2.0071978e+03  -5.6732299e-01
   2.0072005e+03  -5.7709206e-01
   2.0072033e+03  -3.2696123e-01
   2.0072060e+03   8.3005558e-02
   2.0072142e+03   3.3287236e-01
   2.0072170e+03  -1.1708079e-01
   2.0072197e+03  -1.6864060e+00
   2.0072224e+03  -1.7057234e+00
   2.0072252e+03  -1.1752531e+00
   2.0072334e+03  -1.7745430e+00
   2.0072361e+03  -1.8138172e+00
   2.0072389e+03  -2.5927797e+00
   2.0072416e+03  -1.5121746e+00
   2.0072444e+03  -1.6215257e+00
   2.0072526e+03  -1.4509451e+00
   2.0072553e+03  -1.2904287e+00
   2.0072580e+03  -1.3199005e+00
   2.0072608e+03  -1.3193726e+00
   2.0072635e+03  -2.3927681e-01
   2.0072717e+03  -5.6904910e-01
   2.0072745e+03  -3.2891748e-01
   2.0072772e+03  -1.8884192e-01
   2.0072799e+03   1.7108962e-01
   2.0072827e+03   3.3095718e-01
   2.0072909e+03   8.8060480e-01
   2.0072936e+03   3.0592560e-02
   2.0072964e+03  -4.2923568e-01
   2.0072991e+03  -7.0895198e-01
   2.0073018e+03  -1.2084684e+00
   2.0073101e+03  -1.4678810e+00
   2.0073128e+03  -1.7571779e+00
   2.0073155e+03  -1.3766270e+00
   2.0073183e+03  -7.9630834e-01
   2.0073210e+03  -1.4657218e+00
   2.0073292e+03  -1.6950435e+00
   2.0073320e+03  -1.2945255e+00
   2.0073347e+03  -1.1540637e+00
   2.0073374e+03  -4.8387008e-01
   2.0073402e+03  -9.4349253e-01
   2.0073484e+03  -3.8333913e-01
   2.0073511e+03  -1.5427218e+00
   2.0073539e+03  -6.4246471e-01
   2.0073566e+03  -1.2119797e+00
   2.0073593e+03  -4.0181893e-01
   2.0073676e+03  -2.0173820e-01
   2.0073703e+03  -5.1717505e-02
   2.0073730e+03   3.8267182e-02
   2.0073758e+03   6.1801987e-01
   2.0073785e+03   1.0575967e+00
   2.0073867e+03   9.5721363e-01
   2.0073895e+03   1.6565507e+00
   2.0073922e+03   1.3859961e+00
   2.0073949e+03   1.5853617e+00
   2.0073977e+03   1.9345876e+00
   2.0074059e+03   2.3836337e+00
   2.0074086e+03   4.0720043e+00
   2.0074114e+03   3.4406275e+00
   2.0074141e+03   3.7691192e+00
   2.0074168e+03   4.4973196e+00
   2.0074251e+03   5.2052367e+00
   2.0074278e+03   5.6329826e+00
   2.0074305e+03   4.7011014e+00
   2.0074333e+03   5.1090569e+00
   2.0074360e+03   4.0374413e+00
   2.0074442e+03   3.8059183e+00
   2.0074470e+03   4.2142320e+00
   2.0074497e+03   5.0122263e+00
   2.0074524e+03   5.4900294e+00
   2.0074552e+03   3.0787974e+00
   2.0074634e+03   3.5873619e+00
   2.0074661e+03   2.5363469e+00
   2.0074689e+03   3.3849924e+00
   2.0074716e+03   2.3540504e+00
   2.0074743e+03   2.1831768e+00
   2.0074825e+03   2.4222075e+00
   2.0074853e+03   2.3212786e+00
   2.0074880e+03   2.4602941e+00
   2.0074908e+03   3.1190460e+00
   2.0074935e+03   2.7379504e+00
   2.0075017e+03   2.5269392e+00
   2.0075044e+03   2.6658724e+00
   2.0075072e+03   1.9950740e+00
   2.0075099e+03   4.3433360e+00
   2.0075127e+03   4.0317227e+00
   2.0075209e+03   3.5702940e+00
   2.0075236e+03   2.0894579e+00
   2.0075264e+03   2.1885821e+00
   2.0075291e+03   2.9673947e+00
   2.0075318e+03   3.3460557e+00
   2.0075400e+03   3.0648293e+00
   2.0075428e+03   3.2335353e+00
   2.0075455e+03   2.8523939e+00
   2.0075483e+03   2.8112690e+00
   2.0075510e+03   2.3103445e+00
   2.0075592e+03   2.1394883e+00
   2.0075619e+03   1.4189205e+00
   2.0075647e+03   1.2884050e+00
   2.0075674e+03  -1.1511344e+00
   2.0075702e+03  -1.4305619e+00
   2.0075784e+03  -1.8048971e-01
   2.0075811e+03  -1.0100855e+00
   2.0075838e+03   8.2958252e-01
   2.0075866e+03   8.9546682e-02
   2.0075893e+03  -2.3695051e+00
   2.0075975e+03  -4.1933733e-01
   2.0076003e+03  -1.8885816e+00
   2.0076030e+03  -2.4848217e-01
   2.0076057e+03  -9.3810677e-01
   2.0076085e+03  -4.8791153e-01
   2.0076167e+03  -1.8571684e+00
   2.0076194e+03  -1.5565455e+00
   2.0076222e+03  -3.2152589e+00
   2.0076249e+03  -4.7933408e+00
   2.0076277e+03  -4.2816274e+00
   2.0076359e+03  -5.3594828e+00
   2.0076386e+03  -5.3073590e+00
   2.0076413e+03  -2.5063561e+00
   2.0076441e+03  -9.3598151e-01
   2.0076468e+03  -4.4580312e-01
   2.0076550e+03  -1.7650968e+00
   2.0076578e+03  -4.0534748e+00
   2.0076605e+03  -2.9323014e+00
   2.0076632e+03  -4.1906244e+00
   2.0076660e+03  -5.0186162e+00
   2.0076742e+03  -4.7567128e+00
   2.0076769e+03  -4.6748421e+00
   2.0076797e+03  -5.8924841e+00
   2.0076824e+03  -4.2707751e+00
   2.0076851e+03  -7.5577508e+00
   2.0076934e+03  -8.1444917e+00
   2.0076961e+03  -6.0220819e+00
   2.0076988e+03  -5.8197531e+00
   2.0077016e+03  -4.7978332e+00
   2.0077043e+03  -4.6359781e+00
   2.0077125e+03  -3.3946197e+00
   2.0077153e+03  -6.7919018e+00
   2.0077180e+03  -5.2597971e+00
   2.0077207e+03  -3.8882411e+00
   2.0077235e+03  -3.9666538e+00
   2.0077317e+03  -3.7851392e+00
   2.0077344e+03  -5.6028971e+00
   2.0077372e+03  -5.3607520e+00
   2.0077399e+03  -5.3086277e+00
   2.0077426e+03  -4.6067842e+00
   2.0077509e+03  -3.2254935e+00
   2.0077536e+03  -3.5340793e+00
   2.0077563e+03  -2.9628937e+00
   2.0077591e+03  -2.3119685e+00
   2.0077618e+03  -8.1164373e-01
   2.0077700e+03  -6.8137107e-01
   2.0077728e+03  -1.4131453e-01
   2.0077755e+03  -9.4093800e-01
   2.0077782e+03  -1.5803056e+00
   2.0077810e+03  -7.3001350e-01
   2.0077892e+03  -1.5993735e+00
   2.0077919e+03  -3.0881377e+00
   2.0077947e+03  -3.7866225e+00
   2.0077974e+03  -4.5847878e+00
   2.0078001e+03  -5.2326939e+00
   2.0078084e+03  -2.9015329e+00
   2.0078111e+03  -3.9199642e+00
   2.0078138e+03  -4.2782523e+00
   2.0078166e+03  -3.9266810e+00
   2.0078193e+03  -2.8155543e+00
   2.0078275e+03  -2.1746841e+00
   2.0078303e+03  -3.3233542e+00
   2.0078330e+03  -1.4127888e+00
   2.0078357e+03  -2.4618037e+00
   2.0078385e+03  -3.7602990e+00
   2.0078467e+03  -3.7288069e+00
   2.0078494e+03  -4.0371914e+00
   2.0078522e+03  -5.7748805e+00
   2.0078549e+03  -7.3819265e+00
   2.0078576e+03  -6.3693778e+00
   2.0078658e+03  -6.9665900e+00
   2.0078686e+03  -4.9646034e+00
   2.0078713e+03  -6.0221935e+00
   2.0078741e+03  -6.7894767e+00
   2.0078768e+03  -6.8267449e+00
   2.0078850e+03  -8.5433262e+00
   2.0078877e+03  -6.6706568e+00
   2.0078905e+03  -1.0546437e+01
   2.0078932e+03  -1.0702154e+01
   2.0078960e+03  -8.2088691e+00
   2.0079042e+03  -1.1364322e+01
   2.0079069e+03  -9.9203519e+00
   2.0079097e+03  -8.6968717e+00
   2.0079124e+03  -9.1032290e+00
   2.0079151e+03  -9.8792757e+00
   2.0079233e+03  -1.2764168e+01
   2.0079261e+03  -1.2509162e+01
   2.0079288e+03  -1.3183887e+01
   2.0079316e+03  -1.2748785e+01
   2.0079343e+03  -1.0344646e+01
   2.0079425e+03  -9.6507837e+00
   2.0079452e+03  -1.2245883e+01
   2.0079480e+03  -1.1691205e+01
   2.0079507e+03  -1.0976813e+01
   2.0079535e+03  -9.7329178e+00
   2.0079617e+03  -1.0398757e+01
   2.0079644e+03  -1.0214669e+01
   2.0079671e+03  -1.1530055e+01
   2.0079699e+03  -1.1825323e+01
   2.0079726e+03  -1.0141265e+01
   2.0079808e+03  -8.2079806e+00
   2.0079836e+03  -7.8148535e+00
   2.0079863e+03  -7.8417155e+00
   2.0079890e+03  -8.8481748e+00
   2.0079918e+03  -1.0863828e+01
   2.0080000e+03  -1.1849086e+01
   2.0080027e+03  -1.1204602e+01
   2.0080055e+03  -1.3329269e+01
   2.0080082e+03  -1.4013661e+01
   2.0080110e+03  -1.7426687e+01
   2.0080192e+03  -1.6749985e+01
   2.0080219e+03  -1.8822453e+01
   2.0080246e+03  -1.6485856e+01
   2.0080274e+03  -1.9817925e+01
   2.0080301e+03  -2.1069494e+01
   2.0080383e+03  -1.9581658e+01
   2.0080411e+03  -2.1293138e+01
   2.0080438e+03  -2.0564909e+01
   2.0080465e+03  -2.2246007e+01
   2.0080493e+03  -2.3076772e+01
   2.0080575e+03  -2.3267461e+01
   2.0080602e+03  -2.6206974e+01
   2.0080630e+03  -2.4097332e+01
   2.0080657e+03  -2.0629077e+01
   2.0080684e+03  -2.0230981e+01
   2.0080767e+03  -1.7773869e+01
   2.0080794e+03  -1.8086631e+01
   2.0080821e+03  -1.7809504e+01
   2.0080849e+03  -1.8781989e+01
   2.0080876e+03  -1.9294268e+01
   2.0080958e+03  -2.0156202e+01
   2.0080986e+03  -2.1547580e+01
   2.0081013e+03  -2.2128725e+01
   2.0081040e+03  -1.9870773e+01
   2.0081068e+03  -2.1302249e+01
   2.0081150e+03  -2.0993848e+01
   2.0081177e+03  -2.0155782e+01
   2.0081205e+03  -2.0507576e+01
   2.0081232e+03  -2.1309049e+01
   2.0081259e+03  -1.8521637e+01
   2.0081342e+03  -1.8674165e+01
   2.0081369e+03  -1.5098123e+01
   2.0081396e+03  -1.2393164e+01
   2.0081424e+03  -1.7216275e+01
   2.0081451e+03  -1.7639216e+01
   2.0081533e+03  -1.4933240e+01
   2.0081561e+03  -1.7536223e+01
   2.0081588e+03  -1.6409657e+01
   2.0081615e+03  -1.9821725e+01
   2.0081643e+03  -2.3382368e+01
   2.0081725e+03  -2.2753263e+01
   2.0081752e+03  -1.9955278e+01
   2.0081780e+03  -2.0896916e+01
   2.0081807e+03  -1.9968925e+01
   2.0081834e+03  -2.1490325e+01
   2.0081916e+03  -1.9832389e+01
   2.0081944e+03  -1.6805664e+01
   2.0081971e+03  -1.8098422e+01
   2.0081999e+03  -1.8501019e+01
   2.0082026e+03  -1.8123766e+01
   2.0082108e+03  -2.2694685e+01
   2.0082136e+03  -1.9017075e+01
   2.0082163e+03  -1.7859928e+01
   2.0082190e+03  -1.4104284e+01
   2.0082218e+03  -1.4068654e+01
   2.0082300e+03  -1.1174183e+01
   2.0082327e+03  -9.6303292e+00
   2.0082355e+03  -1.4134673e+01
   2.0082382e+03  -1.3649211e+01
   2.0082409e+03  -1.3103968e+01
   2.0082491e+03  -1.5467778e+01
   2.0082519e+03  -1.2822647e+01
   2.0082546e+03  -9.1289938e+00
   2.0082574e+03  -8.3256622e+00
   2.0082601e+03  -1.0641404e+01
   2.0082683e+03  -9.1077594e+00
   2.0082710e+03  -1.0073728e+01
   2.0082738e+03  -1.3508323e+01
   2.0082765e+03  -1.1703639e+01
   2.0082793e+03  -1.3858094e+01
   2.0082875e+03  -1.4092455e+01
   2.0082902e+03  -1.3317126e+01
   2.0082930e+03  -8.6136789e+00
   2.0082957e+03  -9.4998775e+00
   2.0082984e+03  -1.0015870e+01
   2.0083066e+03  -8.9222992e+00
   2.0083094e+03  -7.0694702e+00
   2.0083121e+03  -8.2161825e+00
   2.0083149e+03  -7.5231720e+00
   2.0083176e+03  -6.6205227e+00
   2.0083258e+03  -6.6678545e+00
   2.0083285e+03  -6.6351994e+00
   2.0083313e+03  -7.1523373e+00
   2.0083340e+03  -6.0399203e+00
   2.0083368e+03  -4.1782484e+00
   2.0083450e+03  -5.5860131e+00
   2.0083477e+03  -6.9032507e+00
   2.0083504e+03  -7.2603454e+00
   2.0083532e+03  -8.9267732e+00
   2.0083559e+03  -8.5133665e+00
   2.0083641e+03  -7.7502652e+00
   2.0083669e+03  -5.1082211e+00
   2.0083696e+03  -3.2869058e+00
   2.0083723e+03  -5.6346510e+00
   2.0083751e+03  -5.9022892e+00
   2.0083833e+03  -5.9599042e+00
   2.0083860e+03  -7.0770723e+00
   2.0083888e+03  -4.8751215e+00
   2.0083915e+03  -1.5644954e+00
   2.0083943e+03  -4.0028936e+00
   2.0084025e+03  -2.8717445e+00
   2.0084052e+03  -1.6510838e+00
   2.0084079e+03   7.0863268e-01
   2.0084107e+03   2.0078292e+00
   2.0084134e+03   1.4772381e+00
   2.0084216e+03  -1.3722128e+00
   2.0084244e+03  -3.2409159e+00
   2.0084271e+03  -2.0500955e+00
   2.0084298e+03  -1.0896595e+00
   2.0084326e+03  -9.5927564e-01
   2.0084408e+03   5.0686961e+00
   2.0084435e+03   8.8251646e+00
   2.0084463e+03   4.6533025e+00
   2.0084490e+03   1.0409137e+01
   2.0084517e+03   1.1024726e+01
   2.0084600e+03   1.1600084e+01
   2.0084627e+03   8.8965236e+00
   2.0084654e+03   5.5043210e+00
   2.0084682e+03   7.2014393e+00
   2.0084709e+03   6.1389827e+00
   2.0084791e+03   9.1353271e+00
   2.0084819e+03   7.3323930e+00
   2.0084846e+03   7.1895160e+00
   2.0084873e+03   4.4677282e+00
   2.0084901e+03   5.2456291e+00
   2.0084983e+03   4.1139829e+00
   2.0085010e+03   4.5421653e+00
   2.0085038e+03   3.8006444e+00
   2.0085065e+03   8.4030816e-01
   2.0085092e+03   2.5292960e+00
   2.0085175e+03   1.6686283e+00
   2.0085202e+03   9.8823287e-01
   2.0085229e+03  -1.2612624e+00
   2.0085257e+03  -2.3703139e+00
   2.0085284e+03   1.4890902e+00
   2.0085366e+03   1.1286386e+00
   2.0085394e+03  -1.4107969e+00
   2.0085421e+03  -3.3066457e-01
   2.0085448e+03   8.0901170e-01
   2.0085476e+03   3.5475921e+00
   2.0085558e+03   3.2662851e+00
   2.0085585e+03   5.7439865e+00
   2.0085613e+03   5.6517249e+00
   2.0085640e+03   6.4146826e-01
   2.0085667e+03   1.3909117e+00
   2.0085749e+03  -3.9072694e-02
   2.0085777e+03   2.3399909e+00
   2.0085804e+03   6.2973894e-01
   2.0085832e+03  -1.2297690e+00
   2.0085859e+03  -1.5891330e+00
   2.0085941e+03  -5.3891740e-01
   2.0085969e+03  -2.9879783e-01
   2.0085996e+03   4.1103769e-01
   2.0086023e+03  -1.3984027e+00
   2.0086051e+03   4.2142864e-01
   2.0086133e+03   2.6132406e-01
   2.0086160e+03  -7.5837246e-01
   2.0086188e+03   1.3710789e+00
   2.0086215e+03   5.9084245e-01
   2.0086242e+03  -1.0911388e-01
   2.0086324e+03   9.3051376e-01
   2.0086352e+03  -2.9936644e-01
   2.0086379e+03  -1.6929870e-01
   2.0086407e+03  -3.9282979e-02
   2.0086434e+03   1.6900407e+00
   2.0086516e+03   1.0996007e+00
   2.0086543e+03   1.5589769e+00
   2.0086571e+03   8.1864929e-01
   2.0086598e+03   1.4080858e+00
   2.0086626e+03   5.5786259e-01
   2.0086708e+03   7.8594480e-03
   2.0086735e+03  -1.4215717e+00
   2.0086762e+03  -2.0207631e+00
   2.0086790e+03  -2.7896468e+00
   2.0086817e+03   4.7016510e-01
   2.0086899e+03  -1.4992350e+00
   2.0086927e+03  -2.4913527e-01
   2.0086954e+03  -7.7882362e-01
   2.0086982e+03   3.6103191e-01
   2.0087009e+03  -2.0681405e+00
   2.0087091e+03  -4.2164532e+00
   2.0087118e+03  -3.6849787e+00
   2.0087146e+03  -4.9130127e+00
   2.0087173e+03  -3.3916555e+00
   2.0087201e+03   3.7968252e+00
   2.0087283e+03   4.1151785e+00
   2.0087310e+03   4.1935004e+00
   2.0087337e+03   3.5220910e+00
   2.0087365e+03   4.3603462e+00
   2.0087392e+03   6.2378500e+00
   2.0087474e+03   2.5568269e+00
   2.0087502e+03   2.9756361e+00
   2.0087529e+03   2.4546539e+00
   2.0087556e+03  -1.2948280e+00
   2.0087584e+03  -1.7475804e-01
   2.0087666e+03  -2.9235881e+00
   2.0087693e+03  -3.6721187e+00
   2.0087721e+03   2.7767701e+00
   2.0087748e+03   4.5249594e+00
   2.0087776e+03   9.3458545e-01
   2.0087858e+03  -4.0338004e+00
   2.0087885e+03   5.8938411e+00
   2.0087912e+03   4.0022396e+00
   2.0087940e+03   4.8802867e+00
   2.0087967e+03   4.5784546e+00
   2.0088049e+03   5.8161272e+00
   2.0088077e+03   3.8845728e+00
   2.0088104e+03   2.1537109e+00
   2.0088131e+03   4.3119854e+00
   2.0088159e+03   6.3694367e+00
   2.0088241e+03   7.9062729e+00
   2.0088268e+03   6.0638464e+00
   2.0088296e+03   5.5916088e+00
   2.0088323e+03   4.0100042e+00
   2.0088350e+03   1.0995642e+00
   2.0088433e+03   1.5989244e+00
   2.0088460e+03   2.5882079e-01
   2.0088487e+03   3.2875053e+00
   2.0088515e+03   2.9363303e+00
   2.0088542e+03   5.0842957e+00
   2.0088624e+03   2.1734260e+00
   2.0088652e+03   1.1729566e+00
   2.0088679e+03  -2.0696054e-01
   2.0088706e+03  -1.8162338e+00
   2.0088734e+03  -3.1749633e+00
   2.0088816e+03  -2.6339093e+00
   2.0088843e+03  -8.2357972e-01
   2.0088871e+03  -1.7428823e+00
   2.0088898e+03   1.3921547e+01
   2.0088925e+03   8.8480062e+00
   2.0089008e+03   1.3142747e+01
   2.0089035e+03   9.9087819e+00
   2.0089062e+03   9.9547984e+00
   2.0089090e+03   8.2614925e+00
   2.0089117e+03   7.5884559e+00
   2.0089199e+03   3.9668685e+00
   2.0089227e+03   1.5362538e+00
   2.0089254e+03   1.9154873e+00
   2.0089281e+03   3.4141211e+00
   2.0089309e+03   3.7826074e+00
   2.0089391e+03   4.8506664e+00
   2.0089418e+03   4.0290541e+00
   2.0089446e+03   2.0982145e+00
   2.0089473e+03   2.5871792e+00
   2.0089500e+03   2.5661524e+00
   2.0089582e+03   3.6147059e+00
   2.0089610e+03   3.8455201e-01
   2.0089637e+03   6.5419342e+00
   2.0089665e+03   3.6804614e+00
   2.0089692e+03   6.6278092e+00
   2.0089774e+03   7.1149621e+00
   2.0089802e+03   2.2140761e+00
   2.0089829e+03   3.4426985e+00
   2.0089856e+03   1.0122934e+00
   2.0089884e+03   3.6408365e+00
   2.0089966e+03   2.8197082e+00
   2.0089993e+03   3.4883123e+00
   2.0090021e+03   1.4077490e+00
   2.0090048e+03  -7.7194215e-01
   2.0090075e+03  -1.1214934e+00
   2.0090157e+03  -3.8899368e+00
   2.0090185e+03  -4.3382008e+00
   2.0090212e+03  -4.0765695e+00
   2.0090240e+03  -2.9253989e+00
   2.0090267e+03  -2.0945607e+00
   2.0090349e+03  -4.3438690e-01
   2.0090376e+03   1.0351989e+00
   2.0090404e+03   1.8244688e+00
   2.0090431e+03   2.1438298e-01
   2.0090459e+03   1.2039012e+00
   2.0090541e+03  -7.6030563e+00
   2.0090568e+03   1.1564809e+00
   2.0090595e+03   4.7629030e-01
   2.0090623e+03  -1.8729602e+00
   2.0090650e+03  -1.7822470e+00
   2.0090732e+03  -1.3617021e+00
   2.0090760e+03  -1.2512015e+00
   2.0090787e+03  -1.4906050e+00
   2.0090815e+03  -2.9094407e+00
   2.0090842e+03  -1.8686930e+00
   2.0090924e+03  -3.0374775e+00
   2.0090951e+03  -1.2269865e+00
   2.0090979e+03  -1.8962277e+00
   2.0091006e+03  -3.3748772e+00
   2.0091034e+03  -1.5542552e+00
   2.0091116e+03  -1.9434775e+00
   2.0091143e+03  -5.1614122e+00
   2.0091170e+03  -1.5208036e+00
   2.0091198e+03  -9.6041927e-01
   2.0091225e+03   4.6939290e-01
   2.0091307e+03   3.5879571e+00
   2.0091335e+03  -8.3171004e-01
   2.0091362e+03  -1.3811574e+00
   2.0091389e+03  -3.4097929e+00
   2.0091417e+03  -8.9943298e-01
   2.0091499e+03  -1.6687652e+00
   2.0091526e+03   9.8084230e-01
   2.0091554e+03   4.0068196e-01
   2.0091581e+03  -2.2084343e+00
   2.0091608e+03  -5.2563309e+00
   2.0091691e+03  -6.5237204e+00
   2.0091718e+03  -5.0017189e+00
   2.0091745e+03  -3.7302262e+00
   2.0091773e+03  -2.1093821e+00
   2.0091800e+03  -8.9346383e-02
   2.0091882e+03  -4.7915464e-01
   2.0091910e+03  -1.7584510e+00
   2.0091937e+03  -1.9676636e+00
   2.0091964e+03  -1.4770725e+00
   2.0091992e+03  -5.3449337e+00
   2.0092074e+03  -5.7326397e+00
   2.0092101e+03  -5.0406227e+00
   2.0092129e+03  -3.7391264e+00
   2.0092156e+03  -5.4969268e+00
   2.0092183e+03  -7.4639400e+00
   2.0092266e+03  -6.2514384e+00
   2.0092293e+03  -7.3484979e+00
   2.0092320e+03  -7.5554745e+00
   2.0092348e+03  -7.0226643e+00
   2.0092375e+03  -7.4496832e+00
   2.0092457e+03  -8.3763313e+00
   2.0092485e+03  -9.2226408e+00
   2.0092512e+03  -8.7191517e+00
   2.0092539e+03  -7.7060681e+00
   2.0092567e+03  -7.9428897e+00
   2.0092649e+03  -7.0800565e+00
   2.0092676e+03  -6.9472765e+00
   2.0092704e+03  -5.2551736e+00
   2.0092731e+03  -5.1331195e+00
   2.0092758e+03  -1.2926022e+00
   2.0092841e+03  -5.5803692e+00
   2.0092868e+03  -6.7076851e+00
   2.0092895e+03  -7.4946860e+00
   2.0092923e+03  -6.3821321e+00
   2.0092950e+03  -4.6902553e+00
   2.0093032e+03  -3.0390392e+00
   2.0093060e+03  -1.6383835e+00
   2.0093087e+03  -1.3378482e+00
   2.0093114e+03  -2.2869330e+00
   2.0093142e+03  -1.3064103e+00
   2.0093224e+03  -2.0355957e+00
   2.0093251e+03  -1.4050335e+00
   2.0093279e+03  -1.2245435e+00
   2.0093306e+03  -2.5835096e+00
   2.0093333e+03  -3.9419322e+00
   2.0093415e+03  -2.8907755e+00
   2.0093443e+03  -4.3890192e+00
   2.0093470e+03  -4.6671515e+00
   2.0093498e+03  -6.3546087e+00
   2.0093525e+03  -6.0221988e+00
   2.0093607e+03  -6.1897220e+00
   2.0093635e+03  -7.1968421e+00
   2.0093662e+03  -6.7741313e+00
   2.0093689e+03  -6.0417137e+00
   2.0093717e+03  -6.3891570e+00
   2.0093799e+03  -7.0763253e+00
   2.0093826e+03  -7.8731748e+00
   2.0093854e+03  -9.5793415e+00
   2.0093881e+03  -1.0355198e+01
   2.0093908e+03  -1.2580164e+01
   2.0093990e+03  -1.5264056e+01
   2.0094018e+03  -1.0419886e+01
   2.0094045e+03  -1.4983890e+01
   2.0094073e+03  -8.7603845e+00
   2.0094100e+03  -6.9875884e+00
   2.0094182e+03  -6.4749973e+00
   2.0094209e+03  -6.0225873e+00
   2.0094237e+03  -5.9002263e+00
   2.0094264e+03  -5.6279742e+00
   2.0094292e+03  -7.4767502e-01
   2.0094374e+03   4.0007241e+00
   2.0094401e+03   2.9095598e+00
   2.0094428e+03   2.7944794e-01
   2.0094456e+03   8.5910416e-01
   2.0094483e+03  -7.4059948e-01
   2.0094565e+03   3.4926076e-01
   2.0094593e+03   6.2900905e-01
   2.0094620e+03  -8.1066655e-01
   2.0094648e+03   1.1888577e+00
   2.0094675e+03   1.8481182e+00
   2.0094757e+03   1.8773669e+00
   2.0094784e+03   3.7858520e+00
   2.0094812e+03   2.9846576e+00
   2.0094839e+03   4.1449178e-01
   2.0094867e+03  -1.2250180e+00
   2.0094949e+03  -1.5144120e+00
   2.0094976e+03  -1.2439142e+00
   2.0095003e+03  -3.0826807e+00
   2.0095031e+03  -6.3501396e+00
   2.0095058e+03  -5.9177716e+00
   2.0095140e+03  -6.7950524e+00
   2.0095168e+03  -6.7823384e+00
   2.0095195e+03  -5.2602335e+00
   2.0095222e+03  -4.4184654e+00
   2.0095250e+03  -5.0864300e+00
   2.0095332e+03  -5.4042674e+00
   2.0095359e+03  -5.0422497e+00
   2.0095387e+03  -2.5712208e+00
   2.0095414e+03  -3.2199323e+00
   2.0095441e+03  -4.3381964e+00
   2.0095524e+03  -4.5463771e+00
   2.0095551e+03  -4.5545545e+00
   2.0095578e+03  -6.1420967e+00
   2.0095606e+03  -5.0400799e+00
   2.0095633e+03  -4.4083158e+00
   2.0095715e+03  -6.3257845e+00
   2.0095743e+03  -5.1237342e+00
   2.0095770e+03  -4.0221247e+00
   2.0095797e+03  -4.7502239e+00
   2.0095825e+03  -5.3880678e+00
   2.0095907e+03  -3.8265365e+00
   2.0095934e+03  -2.8154099e+00
   2.0095962e+03  -3.9238398e+00
   2.0095989e+03  -4.6019982e+00
   2.0096016e+03   4.7161146e+00
   2.0096099e+03  -4.4620999e+00
   2.0096126e+03  -3.7306070e+00
   2.0096153e+03  -6.1781348e+00
   2.0096181e+03  -6.9653475e+00
   2.0096208e+03  -8.1520854e+00
   2.0096290e+03  -7.3191566e+00
   2.0096318e+03  -6.2166689e+00
   2.0096345e+03  -5.5444502e+00
   2.0096372e+03  -5.4822565e+00
   2.0096400e+03  -2.1513956e+00
   2.0096482e+03  -2.1305430e+00
   2.0096509e+03  -3.4291708e+00
   2.0096537e+03  -3.0779391e+00
   2.0096564e+03  -2.9767479e+00
   2.0096591e+03  -3.9851532e+00
   2.0096674e+03  -5.1330992e+00
   2.0096701e+03  -7.2202099e+00
   2.0096728e+03  -7.0873739e+00
   2.0096756e+03  -6.0749429e+00
   2.0096783e+03  -7.2620369e+00
   2.0096865e+03  -6.2395401e+00
   2.0096893e+03  -6.2570363e+00
   2.0096920e+03  -7.3141095e+00
   2.0096947e+03  -5.8817558e+00
   2.0096975e+03  -4.1600911e+00
   2.0097057e+03  -4.0184831e+00
   2.0097084e+03  -4.8065597e+00
   2.0097112e+03  -3.0653331e+00
   2.0097139e+03  -4.0137269e+00
   2.0097166e+03  -2.9325535e+00
   2.0097248e+03  -2.7514524e+00
   2.0097276e+03  -3.3701039e+00
   2.0097303e+03  -3.9485238e+00
   2.0097331e+03  -5.3263924e+00
   2.0097358e+03  -1.8656458e+00
   2.0097440e+03  -3.7441476e+00
   2.0097467e+03  -2.3831939e+00
   2.0097495e+03  -3.5117887e+00
   2.0097522e+03  -3.7302959e+00
   2.0097550e+03  -4.4385198e+00
   2.0097632e+03  -3.6570564e+00
   2.0097659e+03  -3.4656696e+00
   2.0097687e+03  -5.1835953e+00
   2.0097714e+03  -5.8812419e+00
   2.0097741e+03  -6.2987214e+00
   2.0097823e+03   7.1250102e-02
   2.0097851e+03  -6.5761184e+00
   2.0097878e+03  -7.1932399e+00
   2.0097906e+03  -6.5406227e+00
   2.0097933e+03  -6.1081784e+00
   2.0098015e+03  -5.2560751e+00
   2.0098042e+03  -6.3935167e+00
   2.0098070e+03  -5.9511353e+00
   2.0098097e+03  -6.2286428e+00
   2.0098125e+03  -4.8966834e+00
   2.0098207e+03  -5.6744127e+00
   2.0098234e+03  -6.6917349e+00
   2.0098261e+03  -6.9089703e+00
   2.0098289e+03  -6.9661827e+00
   2.0098316e+03  -8.4028202e+00
   2.0098398e+03  -8.5693911e+00
   2.0098426e+03  -8.7458913e+00
   2.0098453e+03  -9.3421530e+00
   2.0098480e+03  -1.1757448e+01
   2.0098508e+03  -1.3162181e+01
   2.0098590e+03  -1.3326848e+01
   2.0098617e+03  -1.3351506e+01
   2.0098645e+03  -1.3046285e+01
   2.0098672e+03  -1.3920714e+01
   2.0098700e+03  -1.2235818e+01
   2.0098782e+03  -1.1981024e+01
   2.0098809e+03  -1.3275711e+01
   2.0098836e+03  -1.3240413e+01
   2.0098864e+03  -1.3055189e+01
   2.0098891e+03  -1.3269879e+01
   2.0098973e+03  -1.2934703e+01
   2.0099001e+03  -1.4608857e+01
   2.0099028e+03  -1.3603413e+01
   2.0099055e+03  -8.4800201e+00
   2.0099083e+03  -1.3704536e+01
   2.0099165e+03  -1.6417966e+01
   2.0099192e+03  -1.7391007e+01
   2.0099220e+03  -1.6114559e+01
   2.0099247e+03  -1.6867809e+01
   2.0099274e+03  -1.5601566e+01
   2.0099357e+03  -1.6564937e+01
   2.0099384e+03  -1.7577903e+01
   2.0099411e+03  -1.7670832e+01
   2.0099439e+03  -1.8303508e+01
   2.0099466e+03  -1.6686830e+01
   2.0099548e+03  -1.4091192e+01
   2.0099576e+03  -1.3985595e+01
   2.0099603e+03  -1.3930021e+01
   2.0099630e+03  -1.4794101e+01
   2.0099658e+03  -1.3828567e+01
   2.0099740e+03  -1.2963380e+01
   2.0099767e+03  -1.4527566e+01
   2.0099795e+03  -1.2902403e+01
   2.0099822e+03  -1.1607758e+01
   2.0099849e+03  -1.2592719e+01
   2.0099932e+03  -1.1268210e+01
   2.0099959e+03  -1.1023799e+01
   2.0099986e+03  -1.0259693e+01
   2.0100014e+03  -9.8157655e+00
   2.0100041e+03  -1.0281651e+01
   2.0100123e+03  -1.0937275e+01
   2.0100151e+03  -1.1532660e+01
   2.0100178e+03  -1.1977867e+01
   2.0100205e+03  -1.1143407e+01
   2.0100233e+03  -1.1488810e+01
   2.0100315e+03  -1.2973619e+01
   2.0100342e+03  -1.3168349e+01
   2.0100370e+03  -1.4662482e+01
   2.0100397e+03  -1.3896921e+01
   2.0100424e+03  -1.5750618e+01
   2.0100506e+03  -1.4384862e+01
   2.0100534e+03  -1.4978868e+01
   2.0100561e+03  -1.4123216e+01
   2.0100589e+03  -1.4867267e+01
   2.0100616e+03  -1.4751364e+01
   2.0100698e+03  -1.5055340e+01
   2.0100726e+03  -1.6598697e+01
   2.0100753e+03  -1.4892738e+01
   2.0100780e+03  -1.6006333e+01
   2.0100808e+03  -1.7009526e+01
   2.0100890e+03  -1.6942746e+01
   2.0100917e+03  -1.6716057e+01
   2.0100945e+03  -1.6989259e+01
   2.0100972e+03  -1.7832123e+01
   2.0100999e+03  -1.8014914e+01
   2.0101081e+03  -1.8387556e+01
   2.0101109e+03  -1.8310229e+01
   2.0101136e+03  -1.7793109e+01
   2.0101164e+03  -1.8805584e+01
   2.0101191e+03  -1.9257878e+01
   2.0101273e+03  -1.9660011e+01
   2.0101300e+03  -1.9132355e+01
   2.0101328e+03  -1.8165086e+01
   2.0101355e+03  -1.6798364e+01
   2.0101383e+03  -1.6191884e+01
   2.0101465e+03  -1.7025072e+01
   2.0101492e+03  -1.7488074e+01
   2.0101520e+03  -1.7121222e+01
   2.0101547e+03  -1.7934046e+01
   2.0101574e+03  -1.8266736e+01
   2.0101656e+03  -1.9129082e+01
   2.0101684e+03  -1.9671210e+01
   2.0101711e+03  -2.0622957e+01
   2.0101739e+03  -1.9295236e+01
   2.0101766e+03  -2.0217146e+01
   2.0101848e+03  -1.9939167e+01
   2.0101875e+03  -2.0810840e+01
   2.0101903e+03  -1.9213151e+01
   2.0101930e+03  -1.7776038e+01
   2.0101958e+03  -1.7459052e+01
   2.0102040e+03  -1.7871900e+01
   2.0102067e+03  -1.8374547e+01
   2.0102094e+03  -1.7557521e+01
   2.0102122e+03  -1.7090682e+01
   2.0102149e+03  -1.5684406e+01
   2.0102231e+03  -1.6827672e+01
   2.0102259e+03  -1.7800549e+01
   2.0102286e+03  -1.6533933e+01
   2.0102313e+03  -1.7107087e+01
   2.0102341e+03  -1.7450105e+01
   2.0102423e+03  -1.7513097e+01
   2.0102450e+03  -1.6866347e+01
   2.0102478e+03  -1.6889589e+01
   2.0102505e+03  -1.6722897e+01
   2.0102533e+03  -1.5386740e+01
   2.0102615e+03  -1.4630885e+01
   2.0102642e+03  -1.5454701e+01
   2.0102669e+03  -1.6178227e+01
   2.0102697e+03  -1.5252124e+01
   2.0102724e+03  -1.6595483e+01
   2.0102806e+03  -1.6298961e+01
   2.0102834e+03  -1.5842621e+01
   2.0102861e+03  -1.6226128e+01
   2.0102888e+03  -1.7549105e+01
   2.0102916e+03  -1.8681630e+01
   2.0102998e+03  -1.7634573e+01
   2.0103025e+03  -1.6807847e+01
   2.0103053e+03  -1.7590808e+01
   2.0103080e+03  -1.6814080e+01
   2.0103107e+03  -1.5887722e+01
   2.0103190e+03  -1.6441143e+01
   2.0103217e+03  -1.7973951e+01
   2.0103244e+03  -1.6787233e+01
   2.0103272e+03  -1.6790514e+01
   2.0103299e+03  -1.7973322e+01
   2.0103381e+03  -1.6346781e+01
   2.0103409e+03  -1.4990782e+01
   2.0103436e+03  -1.7633726e+01
   2.0103463e+03  -1.7986528e+01
   2.0103491e+03  -2.0548306e+01
   2.0103573e+03  -1.9990306e+01
   2.0103600e+03  -1.9582470e+01
   2.0103628e+03  -1.9964481e+01
   2.0103655e+03  -1.9616631e+01
   2.0103682e+03  -2.1188153e+01
   2.0103765e+03  -2.1129697e+01
   2.0103792e+03  -2.1721006e+01
   2.0103819e+03  -2.0352861e+01
   2.0103847e+03  -2.0874508e+01
   2.0103874e+03  -2.1206022e+01
   2.0103956e+03  -1.9448240e+01
   2.0103984e+03  -1.8310913e+01
   2.0104011e+03  -1.8473520e+01
   2.0104038e+03  -1.6806795e+01
   2.0104066e+03  -1.6360248e+01
   2.0104148e+03  -1.7123396e+01
   2.0104175e+03  -1.8565967e+01
   2.0104203e+03  -1.8418596e+01
   2.0104230e+03  -1.7821465e+01
   2.0104257e+03  -1.8074232e+01
   2.0104339e+03  -1.9066602e+01
   2.0104367e+03  -1.7899440e+01
   2.0104394e+03  -1.9231744e+01
   2.0104422e+03  -1.8744243e+01
   2.0104449e+03  -1.8666774e+01
   2.0104531e+03  -2.0498571e+01
   2.0104559e+03  -2.0180496e+01
   2.0104586e+03  -1.9692615e+01
   2.0104613e+03  -2.0154550e+01
   2.0104641e+03  -2.1026136e+01
   2.0104723e+03  -2.1477542e+01
   2.0104750e+03  -2.1708855e+01
   2.0104778e+03  -2.0630599e+01
   2.0104805e+03  -2.1002195e+01
   2.0104832e+03  -2.1733498e+01
   2.0104914e+03  -2.2874345e+01
   2.0104942e+03  -2.2445363e+01
   2.0104969e+03  -2.0946981e+01
   2.0104997e+03  -2.0778666e+01
   2.0105024e+03  -2.0680391e+01
   2.0105106e+03  -1.9992391e+01
   2.0105133e+03  -2.2173518e+01
   2.0105161e+03  -2.2654452e+01
   2.0105188e+03  -2.3395090e+01
   2.0105216e+03  -2.2326156e+01
   2.0105298e+03  -2.1777442e+01
   2.0105325e+03  -2.1848699e+01
   2.0105352e+03  -2.3599256e+01
   2.0105380e+03  -2.4739356e+01
   2.0105407e+03  -2.7618304e+01
   2.0105489e+03  -2.6917533e+01
   2.0105517e+03  -2.7676458e+01
   2.0105544e+03  -2.6895695e+01
   2.0105572e+03  -2.7944513e+01
   2.0105599e+03  -2.6993711e+01
   2.0105681e+03  -2.7212822e+01
   2.0105708e+03  -2.6352276e+01
   2.0105736e+03  -2.9750372e+01
   2.0105763e+03  -3.3007163e+01
   2.0105791e+03  -3.3063933e+01
   2.0105873e+03  -3.4290211e+01
   2.0105900e+03  -3.6965419e+01
   2.0105927e+03  -3.5351273e+01
   2.0105955e+03  -3.4767360e+01
   2.0105982e+03  -3.4153693e+01
   2.0106064e+03  -3.3200408e+01
   2.0106092e+03  -3.4926432e+01
   2.0106119e+03  -3.3123177e+01
   2.0106146e+03  -3.0950792e+01
   2.0106174e+03  -2.6160323e+01
   2.0106256e+03  -2.5550099e+01
   2.0106283e+03  -2.6569467e+01
   2.0106311e+03  -2.6378912e+01
   2.0106338e+03  -2.5208824e+01
   2.0106365e+03  -2.2889664e+01
   2.0106448e+03  -2.5669393e+01
   2.0106475e+03  -2.7858245e+01
   2.0106502e+03  -2.4908278e+01
   2.0106530e+03  -2.2729182e+01
   2.0106557e+03  -2.3089943e+01
   2.0106639e+03  -2.3180667e+01
   2.0106667e+03  -2.3281350e+01
   2.0106694e+03  -2.5461162e+01
   2.0106721e+03  -2.6410593e+01
   2.0106749e+03  -2.7099749e+01
   2.0106831e+03  -2.6859001e+01
   2.0106858e+03  -2.6898238e+01
   2.0106886e+03  -2.7167366e+01
   2.0106913e+03  -2.4717475e+01
   2.0106940e+03  -2.6786756e+01
   2.0107023e+03  -2.8575322e+01
   2.0107050e+03  -2.9623467e+01
   2.0107077e+03  -3.0501262e+01
   2.0107105e+03  -3.1348718e+01
   2.0107132e+03  -3.1496114e+01
   2.0107214e+03  -3.0883756e+01
   2.0107242e+03  -3.1890994e+01
   2.0107269e+03  -3.0348850e+01
   2.0107296e+03  -3.0476654e+01
   2.0107324e+03  -3.1064224e+01
   2.0107406e+03  -3.1161754e+01
   2.0107433e+03  -3.1938973e+01
   2.0107461e+03  -3.1816242e+01
   2.0107488e+03  -3.2533223e+01
   2.0107515e+03  -3.3179946e+01
   2.0107598e+03  -3.3106698e+01
   2.0107625e+03  -3.4972703e+01
   2.0107652e+03  -3.2939522e+01
   2.0107680e+03  -3.4705634e+01
   2.0107707e+03  -3.8500228e+01
   2.0107789e+03  -3.7545204e+01
   2.0107817e+03  -3.8469810e+01
   2.0107844e+03  -3.9434030e+01
   2.0107871e+03  -4.0048004e+01
   2.0107899e+03  -4.2251097e+01
   2.0107981e+03  -4.4043473e+01
   2.0108008e+03  -4.3715979e+01
   2.0108036e+03  -4.4048353e+01
   2.0108063e+03  -4.5790030e+01
   2.0108090e+03  -4.4992025e+01
   2.0108172e+03  -4.3004817e+01
   2.0108200e+03  -4.2507807e+01
   2.0108227e+03  -4.2010996e+01
   2.0108255e+03  -4.4603147e+01
   2.0108282e+03  -4.5964754e+01
   2.0108364e+03  -4.7835612e+01
   2.0108392e+03  -4.6227114e+01
   2.0108419e+03  -4.8207823e+01
   2.0108446e+03  -5.2576784e+01
   2.0108474e+03  -5.1846037e+01
   2.0108556e+03  -5.1905267e+01
   2.0108583e+03  -4.9185585e+01
   2.0108611e+03  -4.9145918e+01
   2.0108638e+03  -4.6207428e+01
   2.0108665e+03  -4.5849081e+01
   2.0108747e+03  -4.4471285e+01
   2.0108775e+03  -4.1744581e+01
   2.0108802e+03  -4.4626723e+01
   2.0108830e+03  -4.2559692e+01
   2.0108857e+03  -4.0383533e+01
   2.0108939e+03  -4.5225435e+01
   2.0108966e+03  -4.4087793e+01
   2.0108994e+03  -4.2250886e+01
   2.0109021e+03  -3.2527869e+01
   2.0109049e+03  -4.0761558e+01
   2.0109131e+03  -3.9635698e+01
   2.0109158e+03  -4.1159227e+01
   2.0109185e+03  -3.7644164e+01
   2.0109213e+03  -3.6519550e+01
   2.0109240e+03  -3.9873594e+01
   2.0109322e+03  -4.2746489e+01
   2.0109350e+03  -4.0430310e+01
   2.0109377e+03  -3.8135050e+01
   2.0109405e+03  -3.2961860e+01
   2.0109432e+03  -3.2298935e+01
   2.0109514e+03  -3.6624280e+01
   2.0109541e+03  -3.3021066e+01
   2.0109569e+03  -3.3477670e+01
   2.0109596e+03  -3.3384311e+01
   2.0109624e+03  -3.3500905e+01
   2.0109706e+03  -3.5096860e+01
   2.0109733e+03  -3.3813330e+01
   2.0109760e+03  -3.1990528e+01
   2.0109788e+03  -2.9498724e+01
   2.0109815e+03  -3.1616073e+01
   2.0109897e+03  -2.8174798e+01
   2.0109925e+03  -2.7423824e+01
   2.0109952e+03  -2.9292103e+01
   2.0109979e+03  -2.7840962e+01
   2.0110007e+03  -2.7829826e+01
   2.0110089e+03  -3.0187746e+01
   2.0110116e+03  -2.9136087e+01
   2.0110144e+03  -2.8484688e+01
   2.0110171e+03  -2.7873534e+01
   2.0110198e+03  -2.9951549e+01
   2.0110281e+03  -3.0039528e+01
   2.0110308e+03  -3.0297404e+01
   2.0110335e+03  -3.0805077e+01
   2.0110363e+03  -3.2092235e+01
   2.0110390e+03  -3.1779518e+01
   2.0110472e+03  -3.0937139e+01
   2.0110500e+03  -3.2594096e+01
   2.0110527e+03  -3.2281178e+01
   2.0110554e+03  -3.0239078e+01
   2.0110582e+03  -3.0616826e+01
   2.0110664e+03  -3.0714535e+01
   2.0110691e+03  -3.0462346e+01
   2.0110719e+03  -3.2429369e+01
   2.0110746e+03  -3.1966577e+01
   2.0110773e+03  -3.2023762e+01
   2.0110856e+03  -3.3030545e+01
   2.0110883e+03  -3.3117292e+01
   2.0110910e+03  -2.9465502e+01
   2.0110938e+03  -2.7274587e+01
   2.0110965e+03  -2.7053762e+01
   2.0111047e+03  -2.6912992e+01
   2.0111075e+03  -2.3533575e+01
   2.0111102e+03  -2.2564545e+01
   2.0111129e+03  -2.0816216e+01
   2.0111157e+03  -2.0508009e+01
   2.0111239e+03  -2.0669738e+01
   2.0111266e+03  -2.1611090e+01
   2.0111294e+03  -2.0832754e+01
   2.0111321e+03  -2.3053528e+01
   2.0111348e+03  -2.2794407e+01
   2.0111431e+03  -2.1075973e+01
   2.0111458e+03  -2.4886015e+01
   2.0111485e+03  -2.3426640e+01
   2.0111513e+03  -2.1178166e+01
   2.0111540e+03  -2.1989367e+01
   2.0111622e+03  -2.3629911e+01
   2.0111650e+03  -2.3850367e+01
   2.0111677e+03  -2.3391007e+01
   2.0111704e+03  -2.1552382e+01
   2.0111732e+03  -2.3682905e+01
   2.0111814e+03  -2.4713016e+01
   2.0111841e+03  -2.5792695e+01
   2.0111869e+03  -2.5892334e+01
   2.0111896e+03  -2.7631277e+01
   2.0111923e+03  -2.8329940e+01
   2.0112005e+03  -3.1487340e+01
   2.0112033e+03  -2.9125686e+01
   2.0112060e+03  -3.1493083e+01
   2.0112088e+03  -2.9451298e+01
   2.0112115e+03  -2.8020086e+01
   2.0112197e+03  -2.4670213e+01
   2.0112224e+03  -2.4500409e+01
   2.0112252e+03  -2.4930433e+01
   2.0112279e+03  -2.3800909e+01
   2.0112307e+03  -2.2741809e+01
   2.0112389e+03  -2.0713520e+01
   2.0112416e+03  -2.0485323e+01
   2.0112444e+03  -2.1136864e+01
   2.0112471e+03  -1.7859718e+01
   2.0112498e+03  -1.7112870e+01
   2.0112580e+03  -2.0014861e+01
   2.0112608e+03  -1.7427887e+01
   2.0112635e+03  -1.7910720e+01
   2.0112663e+03  -2.0492519e+01
   2.0112690e+03  -2.0824186e+01
   2.0112772e+03  -2.0495985e+01
   2.0112799e+03  -2.2506978e+01
   2.0112827e+03  -2.3087739e+01
   2.0112854e+03  -2.1559112e+01
   2.0112882e+03  -2.3319781e+01
   2.0112964e+03  -2.4579945e+01
   2.0112991e+03  -2.3320613e+01
   2.0113018e+03  -2.1841873e+01
   2.0113046e+03  -2.1943092e+01
   2.0113073e+03  -2.2144231e+01
   2.0113155e+03  -2.3384873e+01
   2.0113183e+03  -2.3645411e+01
   2.0113210e+03  -2.5865061e+01
   2.0113238e+03  -2.6894299e+01
   2.0113265e+03  -2.7703213e+01
   2.0113347e+03  -2.7602168e+01
   2.0113374e+03  -2.7451183e+01
   2.0113402e+03  -2.5490982e+01
   2.0113429e+03  -2.6570350e+01
   2.0113457e+03  -2.8309022e+01
   2.0113539e+03  -2.8577586e+01
   2.0113566e+03  -2.7126731e+01
   2.0113593e+03  -2.8205445e+01
   2.0113621e+03  -2.7944262e+01
   2.0113648e+03  -2.7663193e+01
   2.0113730e+03  -2.8721699e+01
   2.0113758e+03  -2.8050475e+01
   2.0113785e+03  -2.7179598e+01
   2.0113812e+03  -2.8378243e+01
   2.0113840e+03  -2.9386483e+01
   2.0113922e+03  -2.9484685e+01
   2.0113949e+03  -2.8803159e+01
   2.0113977e+03  -2.9951174e+01
   2.0114004e+03  -3.0199089e+01
   2.0114031e+03  -3.1396525e+01
   2.0114114e+03  -3.0834187e+01
   2.0114141e+03  -3.1211697e+01
   2.0114168e+03  -3.2678621e+01
   2.0114196e+03  -3.3525205e+01
   2.0114223e+03  -3.4221511e+01
   2.0114305e+03  -3.5257402e+01
   2.0114333e+03  -3.7062571e+01
   2.0114360e+03  -3.9686690e+01
   2.0114387e+03  -3.5862340e+01
   2.0114415e+03  -3.6517727e+01
   2.0114497e+03  -3.5473532e+01
   2.0114524e+03  -3.3969938e+01
   2.0114552e+03  -3.5575702e+01
   2.0114579e+03  -3.4581864e+01
   2.0114606e+03  -3.5277747e+01
   2.0114689e+03  -3.5663476e+01
   2.0114716e+03  -3.5999071e+01
   2.0114743e+03  -3.5164999e+01
   2.0114771e+03  -3.6880241e+01
   2.0114798e+03  -3.8674765e+01
   2.0114880e+03  -3.8329427e+01
   2.0114908e+03  -3.5275311e+01
   2.0114935e+03  -3.4471517e+01
   2.0114962e+03  -3.0449333e+01
   2.0114990e+03  -3.0567101e+01
   2.0115072e+03  -3.1874346e+01
   2.0115099e+03  -3.4010736e+01
   2.0115127e+03  -3.4626880e+01
   2.0115154e+03  -3.2543857e+01
   2.0115181e+03  -3.5929480e+01
   2.0115264e+03  -3.6015068e+01
   2.0115291e+03  -3.6370514e+01
   2.0115318e+03  -3.6735814e+01
   2.0115346e+03  -3.6051387e+01
   2.0115373e+03  -3.7296463e+01
   2.0115455e+03  -3.8541040e+01
   2.0115483e+03  -3.7196156e+01
   2.0115510e+03  -3.7141293e+01
   2.0115537e+03  -3.6226797e+01
   2.0115565e+03  -3.7781678e+01
   2.0115647e+03  -3.9415906e+01
   2.0115674e+03  -4.0239803e+01
   2.0115702e+03  -3.9184123e+01
   2.0115729e+03  -3.9768210e+01
   2.0115756e+03  -4.3100962e+01
   2.0115838e+03  -4.2713870e+01
   2.0115866e+03  -4.0897504e+01
   2.0115893e+03  -3.9251797e+01
   2.0115921e+03  -3.9585957e+01
   2.0115948e+03  -3.6221462e+01
   2.0116030e+03  -3.4297738e+01
   2.0116057e+03  -3.7292815e+01
   2.0116085e+03  -3.7097969e+01
   2.0116112e+03  -4.2630910e+01
   2.0116140e+03  -4.1384350e+01
   2.0116222e+03  -4.1927572e+01
   2.0116249e+03  -4.0241469e+01
   2.0116277e+03  -3.7976273e+01
   2.0116304e+03  -3.4202586e+01
   2.0116331e+03  -3.3169313e+01
   2.0116413e+03  -3.3156045e+01
   2.0116441e+03  -3.4502239e+01
   2.0116468e+03  -3.6497634e+01
   2.0116496e+03  -3.6293111e+01
   2.0116523e+03  -3.7528094e+01
   2.0116605e+03  -3.7233194e+01
   2.0116632e+03  -3.7188313e+01
   2.0116660e+03  -3.8083074e+01
   2.0116687e+03  -3.9357325e+01
   2.0116715e+03  -3.5723030e+01
   2.0116797e+03  -3.7478032e+01
   2.0116824e+03  -3.3294709e+01
   2.0116851e+03  -3.3891147e+01
   2.0116879e+03  -3.3637687e+01
   2.0116906e+03  -3.4543864e+01
   2.0116988e+03  -3.2150998e+01
   2.0117016e+03  -3.3027782e+01
   2.0117043e+03  -3.3114531e+01
   2.0117070e+03  -3.3351185e+01
   2.0117098e+03  -3.2558156e+01
   2.0117180e+03  -3.2625101e+01
   2.0117207e+03  -3.1662431e+01
   2.0117235e+03  -2.8311102e+01
   2.0117262e+03  -2.4581266e+01
   2.0117290e+03  -2.3551841e+01
   2.0117372e+03  -2.4721949e+01
   2.0117399e+03  -2.5561720e+01
   2.0117426e+03  -2.5941339e+01
   2.0117454e+03  -2.3611891e+01
   2.0117481e+03  -2.1683214e+01
   2.0117563e+03  -1.9635356e+01
   2.0117591e+03  -1.9647494e+01
   2.0117618e+03  -1.9429719e+01
   2.0117645e+03  -2.0981323e+01
   2.0117673e+03  -1.9003719e+01
   2.0117755e+03  -2.1605073e+01
   2.0117782e+03  -1.9347331e+01
   2.0117810e+03  -2.0908964e+01
   2.0117837e+03  -2.4019353e+01
   2.0117864e+03  -2.5928977e+01
   2.0117947e+03  -2.5458790e+01
   2.0117974e+03  -2.6578154e+01
   2.0118001e+03  -2.7367203e+01
   2.0118029e+03  -2.7216312e+01
   2.0118056e+03  -2.8424937e+01
   2.0118138e+03  -2.7743835e+01
   2.0118166e+03  -2.9002230e+01
   2.0118193e+03  -2.9140569e+01
   2.0118220e+03  -3.1637909e+01
   2.0118248e+03  -3.1615258e+01
   2.0118330e+03  -3.1552631e+01
   2.0118357e+03  -2.8151366e+01
   2.0118385e+03  -2.9859418e+01
   2.0118412e+03  -3.2196534e+01
   2.0118439e+03  -3.2253627e+01
   2.0118522e+03  -3.0411458e+01
   2.0118549e+03  -3.0719165e+01
   2.0118576e+03  -2.7248262e+01
   2.0118604e+03  -2.7267350e+01
   2.0118631e+03  -2.8765840e+01
   2.0118713e+03  -2.6955053e+01
   2.0118741e+03  -2.7194171e+01
   2.0118768e+03  -2.7233274e+01
   2.0118795e+03  -2.5093232e+01
   2.0118823e+03  -2.3973639e+01
   2.0118905e+03  -2.1794917e+01
   2.0118932e+03  -2.1606271e+01
   2.0118960e+03  -1.9848329e+01
   2.0118987e+03  -2.1479734e+01
   2.0119014e+03  -2.1741034e+01
   2.0119097e+03  -2.1522421e+01
   2.0119124e+03  -2.2563392e+01
   2.0119151e+03  -2.5943011e+01
   2.0119179e+03  -2.3693530e+01
   2.0119206e+03  -2.4723636e+01
   2.0119288e+03  -2.3364287e+01
   2.0119316e+03  -2.6443705e+01
   2.0119343e+03  -2.6802980e+01
   2.0119370e+03  -2.7312051e+01
   2.0119398e+03  -2.8650586e+01
   2.0119480e+03  -2.8549162e+01
   2.0119507e+03  -2.5149098e+01
   2.0119535e+03  -2.1960310e+01
   2.0119562e+03  -2.1881554e+01
   2.0119589e+03  -2.2522541e+01
   2.0119671e+03  -1.9434764e+01
   2.0119699e+03  -2.2805639e+01
   2.0119726e+03  -2.2486640e+01
   2.0119754e+03  -2.1318110e+01
   2.0119781e+03  -2.2099266e+01
   2.0119863e+03  -2.1880511e+01
   2.0119890e+03  -2.1311982e+01
   2.0119918e+03  -2.0363834e+01
   2.0119945e+03  -2.1715144e+01
   2.0119973e+03  -2.2935966e+01
   2.0120055e+03  -2.5425792e+01
   2.0120082e+03  -2.3466401e+01
   2.0120110e+03  -2.5816071e+01
   2.0120137e+03  -2.7035252e+01
   2.0120164e+03  -2.7544230e+01
   2.0120246e+03  -2.7743129e+01
   2.0120274e+03  -2.8081891e+01
   2.0120301e+03  -2.7141031e+01
   2.0120329e+03  -2.7759922e+01
   2.0120356e+03  -2.7908754e+01
   2.0120438e+03  -2.6987955e+01
   2.0120465e+03  -2.7806828e+01
   2.0120493e+03  -2.9904861e+01
   2.0120520e+03  -2.8973267e+01
   2.0120548e+03  -3.0481070e+01
   2.0120630e+03  -2.9059441e+01
   2.0120657e+03  -2.9997437e+01
   2.0120684e+03  -3.4933458e+01
   2.0120712e+03  -3.4629601e+01
   2.0120739e+03  -3.4655733e+01
   2.0120821e+03  -3.2212843e+01
   2.0120849e+03  -3.2090002e+01
   2.0120876e+03  -3.3536582e+01
   2.0120903e+03  -3.4192899e+01
   2.0120931e+03  -3.4229202e+01
   2.0121013e+03  -3.3785682e+01
   2.0121040e+03  -3.3242380e+01
   2.0121068e+03  -3.2149515e+01
   2.0121095e+03  -3.2646451e+01
   2.0121123e+03  -3.2153585e+01
   2.0121205e+03  -3.0241483e+01
   2.0121232e+03  -3.0279367e+01
   2.0121259e+03  -3.1996563e+01
   2.0121287e+03  -3.0184484e+01
   2.0121314e+03  -3.0152418e+01
   2.0121396e+03  -3.0890057e+01
   2.0121424e+03  -3.0157989e+01
   2.0121451e+03  -3.0645726e+01
   2.0121478e+03  -2.9453940e+01
   2.0121506e+03  -2.8442558e+01
   2.0121588e+03  -2.8980961e+01
   2.0121615e+03  -3.0708673e+01
   2.0121643e+03  -3.1106225e+01
   2.0121670e+03  -3.2093383e+01
   2.0121697e+03  -3.1540762e+01
   2.0121780e+03  -3.1468169e+01
   2.0121807e+03  -3.0855822e+01
   2.0121834e+03  -3.0833484e+01
   2.0121862e+03  -3.0861134e+01
   2.0121889e+03  -3.2018322e+01
   2.0121971e+03  -3.0166251e+01
   2.0121999e+03  -2.9734352e+01
   2.0122026e+03  -3.0502146e+01
   2.0122053e+03  -3.1949361e+01
   2.0122081e+03  -2.9617510e+01
   2.0122163e+03  -2.8426135e+01
   2.0122190e+03  -2.6785416e+01
   2.0122218e+03  -2.8164146e+01
   2.0122245e+03  -2.6803420e+01
   2.0122272e+03  -2.7342479e+01
   2.0122355e+03  -2.8880922e+01
   2.0122382e+03  -3.0808594e+01
   2.0122409e+03  -2.9756686e+01
   2.0122437e+03  -3.0714396e+01
   2.0122464e+03  -3.1271882e+01
   2.0122546e+03  -3.1739181e+01
   2.0122574e+03  -3.0706893e+01
   2.0122601e+03  -3.1894131e+01
   2.0122628e+03  -3.1081693e+01
   2.0122656e+03  -3.1439112e+01
   2.0122738e+03  -3.0366961e+01
   2.0122765e+03  -3.0814630e+01
   2.0122793e+03  -3.1212140e+01
   2.0122820e+03  -3.2489139e+01
   2.0122847e+03  -3.0117088e+01
   2.0122930e+03  -3.1884329e+01
   2.0122957e+03  -3.0672055e+01
   2.0122984e+03  -3.0549830e+01
   2.0123012e+03  -3.0007822e+01
   2.0123039e+03  -2.9575987e+01
   2.0123121e+03  -2.9574153e+01
   2.0123149e+03  -3.0022139e+01
   2.0123176e+03  -3.0609890e+01
   2.0123203e+03  -3.0837550e+01
   2.0123231e+03  -3.0255443e+01
   2.0123313e+03  -3.1682765e+01
   2.0123340e+03  -3.0640504e+01
   2.0123368e+03  -3.1048080e+01
   2.0123395e+03  -3.0146016e+01
   2.0123422e+03  -3.0123962e+01
   2.0123504e+03  -3.0731665e+01
   2.0123532e+03  -3.0319532e+01
   2.0123559e+03  -2.8488132e+01
   2.0123587e+03  -2.9426357e+01
   2.0123614e+03  -2.8035138e+01
   2.0123696e+03  -2.6234640e+01
   2.0123723e+03  -2.4284922e+01
   2.0123751e+03  -2.2925748e+01
   2.0123778e+03  -2.0737450e+01
   2.0123806e+03  -2.0269339e+01
   2.0123888e+03  -2.3140079e+01
   2.0123915e+03  -2.2671007e+01
   2.0123943e+03  -2.2372055e+01
   2.0123970e+03  -2.2033238e+01
   2.0123997e+03  -2.2614189e+01
   2.0124079e+03  -2.1745487e+01
   2.0124107e+03  -2.1606841e+01
   2.0124134e+03  -2.0208754e+01
   2.0124162e+03  -2.0320623e+01
   2.0124189e+03  -1.7623570e+01
   2.0124271e+03  -1.8136313e+01
   2.0124298e+03  -2.1087874e+01
   2.0124326e+03  -2.2258967e+01
   2.0124353e+03  -2.3329632e+01
   2.0124381e+03  -2.3350288e+01
   2.0124463e+03  -2.2851144e+01
   2.0124490e+03  -2.2991943e+01
   2.0124517e+03  -2.1613295e+01
   2.0124545e+03  -2.1934517e+01
   2.0124572e+03  -2.3185239e+01
   2.0124654e+03  -2.2386281e+01
   2.0124682e+03  -2.3776767e+01
   2.0124709e+03  -2.2647704e+01
   2.0124736e+03  -2.1689025e+01
   2.0124764e+03  -2.2520013e+01
   2.0124846e+03  -2.0921641e+01
   2.0124873e+03  -2.2522629e+01
   2.0124901e+03  -2.2353684e+01
   2.0124928e+03  -2.2644622e+01
   2.0124956e+03  -2.4754716e+01
   2.0125038e+03  -2.4924742e+01
   2.0125065e+03  -2.5594501e+01
   2.0125092e+03  -2.4634643e+01
   2.0125120e+03  -2.5414473e+01
   2.0125147e+03  -2.4614623e+01
   2.0125229e+03  -2.3355277e+01
   2.0125257e+03  -2.3965687e+01
   2.0125284e+03  -2.3236389e+01
   2.0125311e+03  -2.1817658e+01
   2.0125339e+03  -2.2708571e+01
   2.0125421e+03  -2.3399208e+01
   2.0125448e+03  -2.3979612e+01
   2.0125476e+03  -2.5039592e+01
   2.0125503e+03  -2.4769680e+01
   2.0125530e+03  -2.4329945e+01
   2.0125613e+03  -2.3720453e+01
   2.0125640e+03  -2.2831316e+01
   2.0125667e+03  -2.3062088e+01
   2.0125695e+03  -2.3232791e+01
   2.0125722e+03  -2.4652926e+01
   2.0125804e+03  -2.5462737e+01
   2.0125832e+03  -2.4542916e+01
   2.0125859e+03  -2.5012907e+01
   2.0125886e+03  -2.4283189e+01
   2.0125914e+03  -2.4993188e+01
   2.0125996e+03  -2.6712499e+01
   2.0126023e+03  -2.5982102e+01
   2.0126051e+03  -2.6471509e+01
   2.0126078e+03  -2.6650844e+01
   2.0126105e+03  -2.6610196e+01
   2.0126188e+03  -2.7179320e+01
   2.0126215e+03  -2.8208032e+01
   2.0126242e+03  -2.9496229e+01
   2.0126270e+03  -2.8834691e+01
   2.0126297e+03  -2.9282973e+01
   2.0126379e+03  -2.9421199e+01
   2.0126407e+03  -2.9369447e+01
   2.0126434e+03  -2.9757539e+01
   2.0126461e+03  -2.8985940e+01
   2.0126489e+03  -2.8914370e+01
   2.0126571e+03  -2.8902804e+01
   2.0126598e+03  -2.8281487e+01
   2.0126626e+03  -2.9179810e+01
   2.0126653e+03  -2.9747906e+01
   2.0126680e+03  -3.0685627e+01
   2.0126762e+03  -3.1003221e+01
   2.0126790e+03  -3.0880864e+01
   2.0126817e+03  -3.1408295e+01
   2.0126845e+03  -3.2265384e+01
   2.0126872e+03  -3.4571550e+01
   2.0126954e+03  -3.4307821e+01
   2.0126982e+03  -3.4903854e+01
   2.0127009e+03  -3.5989453e+01
   2.0127036e+03  -3.6664781e+01
   2.0127064e+03  -3.7889619e+01
   2.0127146e+03  -3.5825283e+01
   2.0127173e+03  -3.6000877e+01
   2.0127201e+03  -3.5186797e+01
   2.0127228e+03  -3.5012786e+01
   2.0127255e+03  -3.4748881e+01
   2.0127337e+03  -3.4665009e+01
   2.0127365e+03  -3.2212119e+01
   2.0127392e+03  -3.1089678e+01
   2.0127420e+03  -3.2516667e+01
   2.0127447e+03  -3.3353320e+01
   2.0127529e+03  -3.3070087e+01
   2.0127556e+03  -3.3756578e+01
   2.0127584e+03  -3.4552752e+01
   2.0127611e+03  -3.6108303e+01
   2.0127639e+03  -3.5763991e+01
   2.0127721e+03  -3.5729694e+01
   2.0127748e+03  -3.4585854e+01
   2.0127776e+03  -3.3622400e+01
   2.0127803e+03  -3.2749295e+01
   2.0127830e+03  -3.0816963e+01
   2.0127912e+03  -3.1134504e+01
   2.0127940e+03  -3.3141242e+01
   2.0127967e+03  -3.1808514e+01
   2.0127995e+03  -3.1086074e+01
   2.0128022e+03  -3.0423900e+01
   2.0128104e+03  -3.0381742e+01
   2.0128131e+03  -3.0069710e+01
   2.0128159e+03  -3.1587070e+01
   2.0128186e+03  -3.0055043e+01
   2.0128214e+03  -3.0033025e+01
   2.0128296e+03  -3.0031008e+01
   2.0128323e+03  -3.0698723e+01
   2.0128350e+03  -3.0076688e+01
   2.0128378e+03  -3.0444505e+01
   2.0128405e+03  -3.1321971e+01
   2.0128487e+03  -3.0209883e+01
   2.0128515e+03  -3.0457695e+01
   2.0128542e+03  -2.9295972e+01
   2.0128569e+03  -3.0413801e+01
   2.0128597e+03  -2.9032184e+01
   2.0128679e+03  -2.8270871e+01
   2.0128706e+03  -2.8789351e+01
   2.0128734e+03  -2.8318019e+01
   2.0128761e+03  -2.8826484e+01
   2.0128789e+03  -2.9544661e+01
   2.0128871e+03  -2.8913091e+01
   2.0128898e+03  -2.9701206e+01
   2.0128925e+03  -2.9989205e+01
   2.0128953e+03  -3.0177130e+01
   2.0128980e+03  -3.0225035e+01
   2.0129062e+03  -2.9403269e+01
   2.0129090e+03  -2.9801344e+01
   2.0129117e+03  -3.0529127e+01
   2.0129144e+03  -3.0546903e+01
   2.0129172e+03  -3.1304377e+01
   2.0129254e+03  -2.9892415e+01
   2.0129281e+03  -2.9860466e+01
   2.0129309e+03  -3.0558238e+01
   2.0129336e+03  -3.1815506e+01
   2.0129363e+03  -3.2322572e+01
   2.0129446e+03  -3.2239671e+01
   2.0129473e+03  -3.2886511e+01
   2.0129500e+03  -3.4102865e+01
   2.0129528e+03  -3.1270352e+01
   2.0129555e+03  -3.0548127e+01
   2.0129637e+03  -3.1245624e+01
   2.0129665e+03  -3.1982826e+01
   2.0129692e+03  -3.2139965e+01
   2.0129719e+03  -3.1257457e+01
   2.0129747e+03  -3.0935078e+01
   2.0129829e+03  -3.0942696e+01
   2.0129856e+03  -2.9470903e+01
   2.0129884e+03  -3.0028886e+01
   2.0129911e+03  -2.9866935e+01
   2.0129938e+03  -3.0554708e+01
   2.0130021e+03  -3.2771594e+01
   2.0130048e+03  -3.4297869e+01
   2.0130075e+03  -3.3084630e+01
   2.0130103e+03  -3.3611180e+01
   2.0130130e+03  -3.4467388e+01
   2.0130212e+03  -3.3753881e+01
   2.0130240e+03  -3.3360531e+01
   2.0130267e+03  -3.4136871e+01
   2.0130294e+03  -3.3353525e+01
   2.0130322e+03  -3.3060295e+01
   2.0130404e+03  -3.2887135e+01
   2.0130431e+03  -3.3483736e+01
   2.0130459e+03  -3.3530319e+01
   2.0130486e+03  -3.2637259e+01
   2.0130513e+03  -3.3124004e+01
   2.0130595e+03  -3.3020790e+01
   2.0130623e+03  -3.3287470e+01
   2.0130650e+03  -3.3244167e+01
   2.0130678e+03  -3.2881009e+01
   2.0130705e+03  -3.2557981e+01
   2.0130787e+03  -3.2195097e+01
   2.0130815e+03  -3.2831959e+01
   2.0130842e+03  -3.3988359e+01
   2.0130869e+03  -3.2815227e+01
   2.0130897e+03  -3.4491425e+01
   2.0130979e+03  -3.4597581e+01
   2.0131006e+03  -3.4413810e+01
   2.0131034e+03  -3.4879852e+01
   2.0131061e+03  -3.5165780e+01
   2.0131088e+03  -3.4751874e+01
   2.0131170e+03  -3.3988273e+01
   2.0131198e+03  -3.3894710e+01
   2.0131225e+03  -3.4151044e+01
   2.0131253e+03  -3.4557215e+01
   2.0131280e+03  -3.4143553e+01
   2.0131362e+03  -3.4809623e+01
   2.0131389e+03  -3.3526207e+01
   2.0131417e+03  -3.4742305e+01
   2.0131444e+03  -3.3798780e+01
   2.0131472e+03  -3.5084740e+01
   2.0131554e+03  -3.3371386e+01
   2.0131581e+03  -3.4307658e+01
   2.0131608e+03  -3.5113607e+01
   2.0131636e+03  -3.4889645e+01
   2.0131663e+03  -3.4425870e+01
   2.0131745e+03  -3.5111819e+01
   2.0131773e+03  -3.4927842e+01
   2.0131800e+03  -3.5463651e+01
   2.0131828e+03  -3.5039630e+01
   2.0131855e+03  -3.5345486e+01
   2.0131937e+03  -3.5441304e+01
   2.0131964e+03  -3.5667031e+01
   2.0131992e+03  -3.5023017e+01
   2.0132019e+03  -3.6108567e+01
   2.0132047e+03  -3.6903800e+01
   2.0132129e+03  -3.6809070e+01
   2.0132156e+03  -3.5264959e+01
   2.0132183e+03  -3.6680281e+01
   2.0132211e+03  -3.5865929e+01
   2.0132238e+03  -3.5791606e+01
   2.0132320e+03  -3.6337066e+01
   2.0132348e+03  -3.7032247e+01
   2.0132375e+03  -3.6017834e+01
   2.0132402e+03  -3.5243731e+01
   2.0132430e+03  -3.5999325e+01
   2.0132512e+03  -3.5445142e+01
   2.0132539e+03  -3.5520927e+01
   2.0132567e+03  -3.6106479e+01
   2.0132594e+03  -3.5202393e+01
   2.0132621e+03  -3.3359044e+01
   2.0132704e+03  -3.4915072e+01
   2.0132731e+03  -3.5580834e+01
   2.0132758e+03  -3.6356286e+01
   2.0132786e+03  -3.5761975e+01
   2.0132813e+03  -3.4648110e+01
   2.0132895e+03  -3.2974915e+01
   2.0132923e+03  -3.3981317e+01
   2.0132950e+03  -3.2908149e+01
   2.0132977e+03  -3.1915377e+01
   2.0133005e+03  -3.2362427e+01
   2.0133087e+03  -3.3059198e+01
   2.0133114e+03  -3.3595754e+01
   2.0133142e+03  -3.3742252e+01
   2.0133169e+03  -3.3948667e+01
   2.0133196e+03  -3.3225372e+01
   2.0133279e+03  -3.4261662e+01
   2.0133306e+03  -3.3718169e+01
   2.0133333e+03  -3.3374814e+01
   2.0133361e+03  -3.2861664e+01
   2.0133388e+03  -3.3668191e+01
   2.0133470e+03  -3.3884632e+01
   2.0133498e+03  -3.4180954e+01
   2.0133525e+03  -3.4147290e+01
   2.0133552e+03  -3.4323555e+01
   2.0133580e+03  -3.3899989e+01
   2.0133662e+03  -3.4965997e+01
   2.0133689e+03  -3.5191915e+01
   2.0133717e+03  -3.4728018e+01
   2.0133744e+03  -3.4254311e+01
   2.0133771e+03  -3.5839969e+01
   2.0133854e+03  -3.5745665e+01
   2.0133881e+03  -3.4361915e+01
   2.0133908e+03  -3.4957926e+01
   2.0133936e+03  -3.3884367e+01
   2.0133963e+03  -3.3790845e+01
   2.0134045e+03  -3.4117193e+01
   2.0134073e+03  -3.1694510e+01
   2.0134100e+03  -3.1112060e+01
   2.0134127e+03  -3.1329523e+01
   2.0134155e+03  -3.1676848e+01
   2.0134237e+03  -3.0134789e+01
   2.0134264e+03  -3.0572555e+01
   2.0134292e+03  -2.9570722e+01
   2.0134319e+03  -2.9418950e+01
   2.0134346e+03  -2.8417578e+01
   2.0134428e+03  -2.7686499e+01
   2.0134456e+03  -2.7025684e+01
   2.0134483e+03  -2.7334746e+01
   2.0134511e+03  -2.9442964e+01
   2.0134538e+03  -2.9541143e+01
   2.0134620e+03  -3.0009135e+01
   2.0134648e+03  -3.0107087e+01
   2.0134675e+03  -2.3057860e+01
   2.0134702e+03  -2.3758353e+01
   2.0134730e+03  -2.2429378e+01
   2.0134812e+03  -2.1970586e+01
   2.0134839e+03  -2.3841046e+01
   2.0134867e+03  -2.4611197e+01
   2.0134894e+03  -2.5041177e+01
   2.0134921e+03  -2.4471384e+01
   2.0135003e+03  -2.5491184e+01
   2.0135031e+03  -2.4581347e+01
   2.0135058e+03  -2.3661879e+01
   2.0135086e+03  -2.2602834e+01
   2.0135113e+03  -2.2103989e+01
   2.0135195e+03  -2.5373835e+01
   2.0135222e+03  -2.6373282e+01
   2.0135250e+03  -2.8481884e+01
   2.0135277e+03  -3.0209796e+01
   2.0135305e+03  -2.8218504e+01
   2.0135387e+03  -2.8607056e+01
   2.0135414e+03  -2.8205769e+01
   2.0135441e+03  -3.0613519e+01
   2.0135469e+03  -3.1720826e+01
   2.0135496e+03  -3.1508217e+01
   2.0135578e+03  -3.0915846e+01
   2.0135606e+03  -3.1023432e+01
   2.0135633e+03  -3.0351286e+01
   2.0135661e+03  -3.0988886e+01
   2.0135688e+03  -3.0326750e+01
   2.0135770e+03  -3.1104304e+01
   2.0135797e+03  -3.1361754e+01
   2.0135825e+03  -2.9659885e+01
   2.0135852e+03  -2.8008677e+01
   2.0135880e+03  -3.1676002e+01
   2.0135962e+03  -3.2163131e+01
   2.0135989e+03  -3.2020318e+01
   2.0136016e+03  -3.1367766e+01
   2.0136044e+03  -3.0895403e+01
   2.0136071e+03  -3.0393241e+01
   2.0136153e+03  -3.0600995e+01
   2.0136181e+03  -2.8699511e+01
   2.0136208e+03  -2.8298187e+01
   2.0136235e+03  -2.7167316e+01
   2.0136263e+03  -2.7336377e+01
   2.0136345e+03  -2.7315447e+01
   2.0136372e+03  -2.8843904e+01
   2.0136400e+03  -2.5603659e+01
   2.0136427e+03  -2.3054433e+01
   2.0136454e+03  -2.3165164e+01
   2.0136537e+03  -2.3865613e+01
   2.0136564e+03  -2.4645751e+01
   2.0136591e+03  -2.3676277e+01
   2.0136619e+03  -2.3216986e+01
   2.0136646e+03  -2.1388428e+01
   2.0136728e+03  -2.1929652e+01
   2.0136756e+03  -2.3570220e+01
   2.0136783e+03  -2.1641560e+01
   2.0136810e+03  -1.8923988e+01
   2.0136838e+03  -2.2215098e+01
   2.0136920e+03  -2.3985500e+01
   2.0136947e+03  -2.2266590e+01
   2.0136975e+03  -2.3157323e+01
   2.0137002e+03  -2.1858576e+01
   2.0137029e+03  -2.1110129e+01
   2.0137112e+03  -2.5160061e+01
   2.0137139e+03  -2.3920489e+01
   2.0137166e+03  -2.9418717e+01
   2.0137194e+03  -2.8007509e+01
   2.0137221e+03  -2.7656442e+01
   2.0137303e+03  -2.8005236e+01
   2.0137331e+03  -2.7554209e+01
   2.0137358e+03  -2.8722716e+01
   2.0137385e+03  -2.8821183e+01
   2.0137413e+03  -2.9709294e+01
   2.0137495e+03  -2.9917322e+01
   2.0137522e+03  -2.8525908e+01
   2.0137550e+03  -3.0963517e+01
   2.0137577e+03  -3.1111068e+01
   2.0137604e+03  -2.9899103e+01
   2.0137687e+03  -2.9337364e+01
   2.0137714e+03  -2.8675889e+01
   2.0137741e+03  -2.9903922e+01
   2.0137769e+03  -3.0261813e+01
   2.0137796e+03  -3.1179336e+01
   2.0137878e+03  -3.0617084e+01
   2.0137906e+03  -3.2344142e+01
   2.0137933e+03  -3.1151676e+01
   2.0137960e+03  -3.1359127e+01
   2.0137988e+03  -3.0476932e+01
   2.0138070e+03  -3.0604685e+01
   2.0138097e+03  -3.1102239e+01
   2.0138125e+03  -3.0679962e+01
   2.0138152e+03  -3.0687682e+01
   2.0138179e+03  -3.1744979e+01
   2.0138261e+03  -3.1912209e+01
   2.0138289e+03  -3.2569176e+01
   2.0138316e+03  -3.1426600e+01
   2.0138344e+03  -3.1234102e+01
   2.0138371e+03  -3.1761392e+01
   2.0138453e+03  -3.2188512e+01
   2.0138480e+03  -3.3924936e+01
   2.0138508e+03  -3.5900570e+01
   2.0138535e+03  -3.5806242e+01
   2.0138563e+03  -3.5971847e+01
   2.0138645e+03  -3.5487647e+01
   2.0138672e+03  -3.4243944e+01
   2.0138700e+03  -3.8518530e+01
   2.0138727e+03  -3.7793407e+01
   2.0138754e+03  -3.6588765e+01
   2.0138836e+03  -3.7133906e+01
   2.0138864e+03  -3.5819572e+01
   2.0138891e+03  -4.0113520e+01
   2.0138919e+03  -3.9527703e+01
   2.0138946e+03  -3.8752196e+01
   2.0139028e+03  -3.8446811e+01
   2.0139055e+03  -3.8901244e+01
   2.0139083e+03  -3.8335904e+01
   2.0139110e+03  -3.8500497e+01
   2.0139138e+03  -3.7225601e+01
   2.0139220e+03  -3.7790479e+01
   2.0139247e+03  -3.8445095e+01
   2.0139274e+03  -3.7160225e+01
   2.0139302e+03  -3.6195741e+01
   2.0139329e+03  -3.4841798e+01
   2.0139411e+03  -3.4348054e+01
   2.0139439e+03  -3.4214362e+01
   2.0139466e+03  -3.3031145e+01
   2.0139494e+03  -3.1568512e+01
   2.0139521e+03  -3.1435933e+01
   2.0139603e+03  -3.2163063e+01
   2.0139630e+03  -3.2929885e+01
   2.0139658e+03  -3.3366533e+01
   2.0139685e+03  -3.1633875e+01
   2.0139713e+03  -2.5543653e+01
   2.0139795e+03  -2.5853308e+01
   2.0139822e+03  -2.9491506e+01
   2.0139849e+03  -2.9779590e+01
   2.0139877e+03  -2.5419418e+01
   2.0139904e+03  -2.6338878e+01
   2.0139986e+03  -2.7297955e+01
   2.0140014e+03  -2.7486955e+01
   2.0140041e+03  -2.7445973e+01
   2.0140068e+03  -2.6955186e+01
   2.0140096e+03  -2.6154720e+01
   2.0140178e+03  -2.7493718e+01
   2.0140205e+03  -2.7232821e+01
   2.0140233e+03  -2.3133564e+01
   2.0140260e+03  -2.2144702e+01
   2.0140287e+03  -2.5484504e+01
   2.0140370e+03  -2.5664235e+01
   2.0140397e+03  -2.4164565e+01
   2.0140424e+03  -2.3914995e+01
   2.0140452e+03  -2.3125741e+01
   2.0140479e+03  -2.2336803e+01
   2.0140561e+03  -2.2377848e+01
   2.0140589e+03  -2.1059421e+01
   2.0140616e+03  -1.9051797e+01
   2.0140643e+03  -2.1373244e+01
   2.0140671e+03  -2.2174371e+01
   2.0140753e+03  -2.2025557e+01
   2.0140780e+03  -2.3326223e+01
   2.0140808e+03  -2.3037005e+01
   2.0140835e+03  -2.3107758e+01
   2.0140862e+03  -2.3238459e+01
   2.0140945e+03  -2.2979263e+01
   2.0140972e+03  -2.4039644e+01
   2.0140999e+03  -2.4739744e+01
   2.0141027e+03  -2.4150080e+01
   2.0141054e+03  -2.6899316e+01
   2.0141136e+03  -2.5699032e+01
   2.0141164e+03  -2.4349289e+01
   2.0141191e+03  -2.4319557e+01
   2.0141218e+03  -2.4579721e+01
   2.0141246e+03  -2.3890161e+01
   2.0141328e+03  -2.4270449e+01
   2.0141355e+03  -2.5380293e+01
   2.0141383e+03  -2.4480497e+01
   2.0141410e+03  -2.3611049e+01
   2.0141437e+03  -2.2641988e+01
   2.0141520e+03  -2.2532971e+01
   2.0141547e+03  -2.2603926e+01
   2.0141574e+03  -2.2894765e+01
   2.0141602e+03  -2.2865615e+01
   2.0141629e+03  -2.1606968e+01
   2.0141711e+03  -2.2517958e+01
   2.0141739e+03  -2.1909190e+01
   2.0141766e+03  -2.2110343e+01
   2.0141793e+03  -2.1991543e+01
   2.0141821e+03  -1.9603698e+01
   2.0141903e+03  -2.0575465e+01
   2.0141930e+03  -2.0647202e+01
   2.0141958e+03  -2.0249099e+01
   2.0141985e+03  -2.0241000e+01
   2.0142012e+03  -1.9763091e+01
   2.0142094e+03  -1.9595250e+01
   2.0142122e+03  -2.0187172e+01
   2.0142149e+03  -1.3521761e+01
   2.0142177e+03  -1.3896201e+01
   2.0142204e+03  -1.1891442e+01
   2.0142286e+03  -9.4676535e+00
   2.0142313e+03  -1.0473462e+01
   2.0142341e+03  -1.0919093e+01
   2.0142368e+03  -8.5056894e+00
   2.0142396e+03  -8.1924111e+00
   2.0142478e+03  -9.8884541e+00
   2.0142505e+03  -1.0784139e+01
   2.0142533e+03  -8.9305651e+00
   2.0142560e+03  -7.7274729e+00
   2.0142587e+03  -1.0123422e+01
   2.0142669e+03  -1.0279309e+01
   2.0142697e+03  -9.9153408e+00
   2.0142724e+03  -1.3929767e+01
   2.0142752e+03  -1.3314439e+01
   2.0142779e+03  -1.2999237e+01
   2.0142861e+03  -1.1614589e+01
   2.0142888e+03  -9.6107435e+00
   2.0142916e+03  -7.3577992e+00
   2.0142943e+03  -6.7850840e+00
   2.0142971e+03  -6.7723740e+00
   2.0143053e+03  -6.3998131e+00
   2.0143080e+03  -5.4676251e+00
   2.0143107e+03  -5.1455661e+00
   2.0143135e+03  -4.8136399e+00
   2.0143162e+03  -4.8816864e+00
   2.0143244e+03  -5.9792937e+00
   2.0143272e+03  -6.0968540e+00
   2.0143299e+03  -7.7837393e+00
   2.0143326e+03  -6.9509578e+00
   2.0143354e+03  -5.5587334e+00
   2.0143436e+03  -5.8363979e+00
   2.0143463e+03  -4.9244273e+00
   2.0143491e+03  -5.9020656e+00
   2.0143518e+03  -7.3991047e+00
   2.0143546e+03  -8.0958651e+00
   2.0143628e+03  -7.6927867e+00
   2.0143655e+03  -8.4194176e+00
   2.0143682e+03  -8.5959779e+00
   2.0143710e+03  -8.4525955e+00
   2.0143737e+03  -8.2692864e+00
   2.0143819e+03  -1.0325155e+01
   2.0143847e+03  -1.1250653e+01
   2.0143874e+03  -1.1536036e+01
   2.0143901e+03  -1.1121586e+01
   2.0143929e+03  -1.1457001e+01
   2.0144011e+03  -1.1702319e+01
   2.0144038e+03  -1.0348178e+01
   2.0144066e+03  -9.6942984e+00
   2.0144093e+03  -9.2006166e+00
   2.0144120e+03  -9.2069324e+00
   2.0144203e+03  -8.0437136e+00
   2.0144230e+03  -8.0804801e+00
   2.0144257e+03  -8.7569759e+00
   2.0144285e+03  -8.4835811e+00
   2.0144312e+03  -7.8904237e+00
   2.0144394e+03  -6.0679955e+00
   2.0144422e+03  -5.8256643e+00
   2.0144449e+03  -6.1831901e+00
   2.0144476e+03  -4.3314568e+00
   2.0144504e+03  -4.2797442e+00
   2.0144586e+03  -4.2780323e+00
   2.0144613e+03  -3.2667251e+00
   2.0144641e+03  -4.4949264e+00
   2.0144668e+03  -5.6126804e+00
   2.0144695e+03  -4.5008794e+00
   2.0144778e+03  -4.1792070e+00
   2.0144805e+03  -4.1175593e+00
   2.0144832e+03  -3.8160323e+00
   2.0144860e+03  -5.0040299e+00
   2.0144887e+03  -6.0616043e+00
   2.0144969e+03  -6.0991637e+00
   2.0144997e+03  -5.7168760e+00
   2.0145024e+03  -5.2147892e+00
   2.0145051e+03  -3.8932313e+00
   2.0145079e+03  -3.8516900e+00
   2.0145161e+03  -3.0804574e+00
   2.0145188e+03  -2.6793852e+00
   2.0145216e+03  -3.3280534e+00
   2.0145243e+03  -3.3367182e+00
   2.0145270e+03  -2.7456195e+00
   2.0145352e+03  -2.6845453e+00
   2.0145380e+03  -1.3340114e+00
   2.0145407e+03   1.5982164e-02
   2.0145435e+03  -2.6391223e-01
   2.0145462e+03   1.9153213e+00
   2.0145544e+03   3.1940432e+00
   2.0145572e+03   1.6333896e+00
   2.0145599e+03   1.1729202e+00
   2.0145626e+03   2.6618551e+00
   2.0145654e+03   3.0506343e+00
   2.0145736e+03   4.3388981e+00
   2.0145763e+03   4.4771065e+00
   2.0145791e+03   3.7156197e+00
   2.0145818e+03   3.0943814e+00
   2.0145845e+03   1.0039797e+00
   2.0145927e+03   7.5367808e-01
   2.0145955e+03   2.2527766e+00
   2.0145982e+03   1.8820235e+00
   2.0146010e+03   1.9612387e+00
   2.0146037e+03   3.3898822e+00
   2.0146119e+03   1.5492622e+00
   2.0146146e+03   6.5899853e-01
   2.0146174e+03  -2.6089707e-01
   2.0146201e+03   1.4385273e+00
   2.0146229e+03   2.3076039e+00
   2.0146311e+03   1.5269928e+00
   2.0146338e+03   8.7664204e-01
   2.0146365e+03   2.7255514e+00
   2.0146393e+03   4.1838772e+00
   2.0146420e+03   6.4313036e+00
   2.0146502e+03   7.6382471e+00
   2.0146530e+03   6.3457078e+00
   2.0146557e+03   6.9229375e+00
   2.0146585e+03   6.9301643e+00
   2.0146612e+03   6.5575403e+00
   2.0146694e+03   6.5549173e+00
   2.0146721e+03   5.9325433e+00
   2.0146749e+03   6.5099383e+00
   2.0146776e+03   6.3773863e+00
   2.0146804e+03   4.8654393e+00
   2.0146886e+03   6.3429012e+00
   2.0146913e+03   7.3899440e+00
   2.0146940e+03   7.4069800e+00
   2.0146968e+03   7.0741492e+00
   2.0146995e+03   5.9017876e+00
   2.0147077e+03   4.9498069e+00
   2.0147105e+03   4.3080829e+00
   2.0147132e+03   7.0652557e+00
   2.0147159e+03   8.2419576e+00
   2.0147187e+03   9.7880408e+00
   2.0147269e+03   7.8948816e+00
   2.0147296e+03   8.5614556e+00
   2.0147324e+03   8.8978951e+00
   2.0147351e+03   8.4245239e+00
   2.0147379e+03   1.0090486e+01
   2.0147461e+03   9.7965659e+00
   2.0147488e+03   9.2628593e+00
   2.0147515e+03   9.3491181e+00
   2.0147543e+03   8.0758865e+00
   2.0147570e+03   1.0131832e+01
   2.0147652e+03   9.1481714e+00
   2.0147680e+03   8.7946521e+00
   2.0147707e+03   4.6827783e+00
   2.0147734e+03   6.8000572e+00
   2.0147762e+03   6.2275651e+00
   2.0147844e+03   7.9643781e+00
   2.0147871e+03   4.9424004e+00
   2.0147899e+03   8.9204340e-01
   2.0147926e+03   2.4210746e+00
   2.0147953e+03   2.5900382e+00
   2.0148036e+03   2.5590141e+00
   2.0148063e+03   1.9282425e+00
   2.0148090e+03   2.1773712e+00
   2.0148118e+03   4.0157643e+00
   2.0148145e+03   4.3940060e+00
   2.0148227e+03   3.9824124e+00
   2.0148255e+03   4.0008114e+00
   2.0148282e+03   6.8780591e+00
   2.0148309e+03   5.6557959e+00
   2.0148337e+03   5.9933975e+00
   2.0148419e+03   6.1909202e+00
   2.0148446e+03   6.4783278e+00
   2.0148474e+03   6.4257565e+00
   2.0148501e+03   7.3927982e+00
   2.0148528e+03   6.2602931e+00
   2.0148611e+03   6.8075689e+00
   2.0148638e+03   5.7552659e+00
   2.0148665e+03   6.6625998e+00
   2.0148693e+03   6.5399828e+00
   2.0148720e+03   6.2674748e+00
   2.0148802e+03   6.6947958e+00
   2.0148830e+03   6.7221059e+00
   2.0148857e+03   6.8193770e+00
   2.0148884e+03   7.2064933e+00
   2.0148912e+03   7.2935747e+00
   2.0148994e+03   6.7908573e+00
   2.0149021e+03   7.4378809e+00
   2.0149049e+03   6.8451418e+00
   2.0149076e+03   7.3222117e+00
   2.0149103e+03   5.3900548e+00
   2.0149185e+03   6.2175668e+00
   2.0149213e+03   6.9947678e+00
   2.0149240e+03   7.8616219e+00
   2.0149268e+03   8.9180532e+00
   2.0149295e+03   1.1593414e+01
   2.0149377e+03   1.3438037e+01
   2.0149405e+03   1.2563009e+01
   2.0149432e+03   1.1168540e+01
   2.0149459e+03   1.3753037e+01
   2.0149487e+03   1.2917868e+01
