# Supplementary material for: Infinite product expansion of the Fokker–Planck equation with steady-state solution
Source: Proc Math Phys Eng Sci. 2015 Jul 8;471(2179):20150084. doi: 10.1098/rspa.2015.0084 (PMC4528656; doi:10.1098/rspa.2015.0084)
Supplement: idx.dat. lennar.dat. butterfly.dat [file rspa20150084supp1.zip › rspa20150084supp1.dat]

   2.0040137e+03   6.3888889e-02
   2.0040164e+03   6.3888889e-02
   2.0040192e+03   4.0000000e-02
   2.0040219e+03   5.2112676e-02
   2.0040246e+03   5.2112676e-02
   2.0040329e+03   7.6708861e-02
   2.0040356e+03   4.6753247e-02
   2.0040383e+03   4.7012987e-02
   2.0040411e+03   9.4523810e-02
   2.0040438e+03   4.9236905e-02
   2.0040520e+03   4.2461687e-02
   2.0040548e+03   6.7058824e-02
   2.0040575e+03   1.0044444e-01
   2.0040602e+03   1.0717391e-01
   2.0040630e+03   1.1918367e-01
   2.0040712e+03   1.1393939e-01
   2.0040739e+03   8.9795918e-02
   2.0040767e+03   1.2860000e-01
   2.0040794e+03   1.5262136e-01
   2.0040821e+03   1.7433962e-01
   2.0040903e+03   1.6090909e-01
   2.0040931e+03   1.0766355e-01
   2.0040958e+03   1.0132075e-01
   2.0040986e+03   1.2133333e-01
   2.0041013e+03   1.0653465e-01
   2.0041095e+03   9.9157895e-02
   2.0041123e+03   1.3755102e-01
   2.0041150e+03   1.3000000e-01
   2.0041177e+03   9.0638298e-02
   2.0041205e+03   8.8723404e-02
   2.0041287e+03   8.4893617e-02
   2.0041314e+03   8.3404255e-02
   2.0041342e+03   6.2173913e-02
   2.0041369e+03   5.2087912e-02
   2.0041396e+03   7.7419355e-02
   2.0041478e+03   9.0736842e-02
   2.0041506e+03   1.0224490e-01
   2.0041533e+03   7.6907216e-02
   2.0041561e+03   5.5106383e-02
   2.0041588e+03   6.2553191e-02
   2.0041670e+03   6.6808511e-02
   2.0041697e+03   5.9130435e-02
   2.0041725e+03   5.0561798e-02
   2.0041752e+03   5.5730337e-02
   2.0041780e+03   5.5730337e-02
   2.0041862e+03   6.8539326e-02
   2.0041889e+03   5.8863636e-02
   2.0041916e+03   9.5000000e-02
   2.0041944e+03   9.1702128e-02
   2.0041971e+03   9.9789474e-02
   2.0042053e+03   1.0791667e-01
   2.0042081e+03   1.1278351e-01
   2.0042108e+03   6.9892473e-02
   2.0042136e+03   8.2365591e-02
   2.0042163e+03   5.8888889e-02
   2.0042245e+03   3.7771845e-02
   2.0042272e+03   5.8476190e-02
   2.0042300e+03   7.2830189e-02
   2.0042327e+03   7.3744076e-02
   2.0042355e+03   6.5700483e-02
   2.0042437e+03   5.5841584e-02
   2.0042464e+03   4.8324873e-02
   2.0042491e+03   5.0204082e-02
   2.0042519e+03   5.4226804e-02
   2.0042546e+03   5.8556701e-02
   2.0042628e+03   6.1443299e-02
   2.0042656e+03   3.4680851e-02
   2.0042683e+03   4.7659574e-02
   2.0042710e+03   5.7894737e-02
   2.0042738e+03   5.7894737e-02
   2.0042820e+03   5.7894737e-02
   2.0042847e+03   5.8736842e-02
   2.0042875e+03   8.1632653e-02
   2.0042902e+03   7.8979592e-02
   2.0042930e+03   6.9690722e-02
   2.0043012e+03   6.9128205e-02
   2.0043039e+03   5.4020619e-02
   2.0043066e+03   7.1717172e-02
   2.0043094e+03   6.5510204e-02
   2.0043121e+03   5.0416667e-02
   2.0043203e+03   5.8526316e-02
   2.0043231e+03   6.0425532e-02
   2.0043258e+03   8.3298969e-02
   2.0043285e+03   8.0000000e-02
   2.0043313e+03   8.7070707e-02
   2.0043395e+03   8.7272727e-02
   2.0043422e+03   8.8080808e-02
   2.0043450e+03   7.6923077e-02
   2.0043477e+03   1.3532710e-01
   2.0043504e+03   1.3037037e-01
   2.0043587e+03   1.3892857e-01
   2.0043614e+03   1.2509091e-01
   2.0043641e+03   1.1648148e-01
   2.0043669e+03   1.3321429e-01
   2.0043696e+03   1.0527273e-01
   2.0043778e+03   1.3578947e-01
   2.0043806e+03   9.1636364e-02
   2.0043833e+03   7.3584906e-02
   2.0043860e+03   9.5140187e-02
   2.0043888e+03   8.1895735e-02
   2.0043970e+03   6.3300971e-02
   2.0043997e+03   6.4585366e-02
   2.0044025e+03   5.0891089e-02
   2.0044052e+03   5.8823529e-02
   2.0044079e+03   7.4615385e-02
   2.0044162e+03   7.4615385e-02
   2.0044189e+03   7.2692308e-02
   2.0044216e+03   6.8761905e-02
   2.0044244e+03   4.4615385e-02
   2.0044271e+03   3.7087379e-02
   2.0044353e+03   2.7326733e-02
   2.0044381e+03   2.4040404e-02
   2.0044408e+03   2.3673469e-02
   2.0044435e+03   3.1632653e-02
   2.0044463e+03   2.4536082e-02
   2.0044545e+03   1.7916667e-02
   2.0044572e+03   2.8247423e-02
   2.0044600e+03   1.1157895e-02
   2.0044627e+03  -1.4347826e-02
   2.0044654e+03   0.0000000e+00
   2.0044736e+03  -4.2259887e-02
   2.0044764e+03  -4.4090909e-02
   2.0044791e+03  -2.8022599e-02
   2.0044819e+03  -3.3863636e-02
   2.0044846e+03  -3.0681818e-02
   2.0044928e+03  -3.1314286e-02
   2.0044956e+03  -8.3615820e-03
   2.0044983e+03  -7.4157300e-03
   2.0045010e+03  -4.2458100e-03
   2.0045038e+03   1.0769231e-02
   2.0045120e+03   1.1086957e-02
   2.0045147e+03  -1.9672130e-03
   2.0045175e+03   1.1243243e-02
   2.0045202e+03   2.4385027e-02
   2.0045229e+03   1.6898396e-02
   2.0045311e+03   1.1675676e-02
   2.0045339e+03   1.7582420e-03
   2.0045366e+03   1.4863388e-02
   2.0045394e+03   5.1396650e-03
   2.0045421e+03   0.0000000e+00
   2.0045503e+03   2.7118640e-03
   2.0045530e+03   1.8770950e-02
   2.0045558e+03   3.8636360e-03
   2.0045585e+03   2.2696629e-02
   2.0045613e+03   1.8531073e-02
   2.0045695e+03   2.8539326e-02
   2.0045722e+03   2.8764045e-02
   2.0045749e+03   3.3446328e-02
   2.0045777e+03   2.3953488e-02
   2.0045804e+03   2.5176471e-02
   2.0045886e+03   2.7928994e-02
   2.0045914e+03   2.1190476e-02
   2.0045941e+03   2.9523810e-02
   2.0045969e+03   3.2857143e-02
   2.0045996e+03   2.5798817e-02
   2.0046078e+03   3.7894737e-02
   2.0046105e+03   3.1907514e-02
   2.0046133e+03   2.9767442e-02
   2.0046160e+03   2.5263158e-02
   2.0046188e+03   2.5263158e-02
   2.0046270e+03   1.5294118e-02
   2.0046297e+03   1.8095238e-02
   2.0046324e+03   1.3987730e-02
   2.0046352e+03   1.8867925e-02
   2.0046379e+03   2.1383648e-02
   2.0046461e+03   4.8717950e-03
   2.0046489e+03   3.3986930e-03
   2.0046516e+03   3.9473680e-03
   2.0046543e+03   7.4666670e-03
   2.0046571e+03   1.2080537e-02
   2.0046653e+03   1.2080537e-02
   2.0046680e+03   7.6190480e-03
   2.0046708e+03   2.0680272e-02
   2.0046735e+03   1.7622378e-02
   2.0046762e+03   3.0857143e-02
   2.0046845e+03   3.8000000e-02
   2.0046872e+03   1.3037037e-02
   2.0046899e+03   2.2089552e-02
   2.0046927e+03   3.5522388e-02
   2.0046954e+03   5.0000000e-02
   2.0047036e+03   2.8787879e-02
   2.0047064e+03   1.2598430e-03
   2.0047091e+03   1.1746032e-02
   2.0047118e+03   1.0158730e-02
   2.0047146e+03  -1.0247934e-02
   2.0047228e+03   3.4666667e-02
   2.0047255e+03   3.9411765e-02
   2.0047283e+03   6.0857143e-02
   2.0047310e+03   8.8163265e-02
   2.0047337e+03   9.0133333e-02
   2.0047420e+03   8.1032258e-02
   2.0047447e+03   7.2987013e-02
   2.0047474e+03   4.8000000e-02
   2.0047502e+03   3.5135135e-02
   2.0047529e+03   1.4896552e-02
   2.0047611e+03   1.1347520e-03
   2.0047639e+03   3.7551020e-02
   2.0047666e+03   4.4054054e-02
   2.0047693e+03   4.4324324e-02
   2.0047721e+03   3.9729730e-02
   2.0047803e+03   3.5394324e-02
   2.0047830e+03   2.7284768e-02
   2.0047858e+03   2.5960265e-02
   2.0047885e+03   3.5324675e-02
   2.0047912e+03   1.6923077e-02
   2.0047995e+03   1.9119497e-02
   2.0048022e+03   1.4750000e-02
   2.0048049e+03   1.3987730e-02
   2.0048077e+03   4.1975310e-03
   2.0048104e+03  -1.4906830e-03
   2.0048186e+03   1.5609756e-02
   2.0048214e+03   7.4534160e-03
   2.0048241e+03  -8.0519480e-03
   2.0048268e+03  -7.1523180e-03
   2.0048296e+03  -5.3333330e-03
   2.0048378e+03   8.4210530e-03
   2.0048405e+03  -8.0536910e-03
   2.0048433e+03  -8.4353740e-03
   2.0048460e+03  -1.1034480e-03
   2.0048487e+03   1.2328767e-02
   2.0048569e+03   2.7919463e-02
   2.0048597e+03   2.5771812e-02
   2.0048624e+03   3.4899329e-02
   2.0048652e+03   3.0810811e-02
   2.0048679e+03   2.6027397e-02
   2.0048761e+03   3.8911565e-02
   2.0048789e+03   7.0728477e-02
   2.0048816e+03   5.7449664e-02
   2.0048843e+03   5.5675676e-02
   2.0048871e+03   5.7837838e-02
   2.0048953e+03   6.6577181e-02
   2.0048980e+03   5.1428571e-02
   2.0049008e+03   5.0684932e-02
   2.0049035e+03   3.6643357e-02
   2.0049062e+03   3.6643357e-02
   2.0049144e+03   4.2797203e-02
   2.0049172e+03   5.1666667e-02
   2.0049199e+03   5.0555556e-02
   2.0049227e+03   3.9436620e-02
   2.0049254e+03   3.4609929e-02
   2.0049336e+03   4.3943662e-02
   2.0049363e+03   4.1985816e-02
   2.0049391e+03   4.5106383e-02
   2.0049418e+03   4.5106383e-02
   2.0049446e+03   6.7692308e-02
   2.0049528e+03   5.0985915e-02
   2.0049555e+03   5.0069930e-02
   2.0049582e+03   5.5555556e-02
   2.0049610e+03   6.1917808e-02
   2.0049637e+03   6.0547945e-02
   2.0049719e+03   5.8082192e-02
   2.0049747e+03   5.2965517e-02
   2.0049774e+03   5.4896552e-02
   2.0049802e+03   5.4620690e-02
   2.0049829e+03   5.4620690e-02
   2.0049911e+03   5.4620690e-02
   2.0049938e+03   5.4620690e-02
   2.0049966e+03   5.0555556e-02
   2.0049993e+03   5.0555556e-02
   2.0050021e+03   5.1388889e-02
   2.0050103e+03   5.1388889e-02
   2.0050130e+03   4.5874126e-02
   2.0050157e+03   7.0476190e-02
   2.0050185e+03   7.4362416e-02
   2.0050212e+03   6.8108108e-02
   2.0050294e+03   7.7852349e-02
   2.0050322e+03   8.1610738e-02
   2.0050349e+03   8.4864865e-02
   2.0050376e+03   7.5586207e-02
   2.0050404e+03   9.0684932e-02
   2.0050486e+03   9.5238095e-02
   2.0050513e+03   1.0416107e-01
   2.0050541e+03   9.3698630e-02
   2.0050568e+03   1.0557823e-01
   2.0050595e+03   1.0136986e-01
   2.0050678e+03   8.0559441e-02
   2.0050705e+03   6.1739130e-02
   2.0050732e+03   4.3582090e-02
   2.0050760e+03   5.3740458e-02
   2.0050787e+03   7.9701493e-02
   2.0050869e+03   6.4122137e-02
   2.0050897e+03   5.2812500e-02
   2.0050924e+03   3.5806452e-02
   2.0050951e+03   5.4400000e-02
   2.0050979e+03   4.4838710e-02
   2.0051061e+03   2.2809917e-02
   2.0051088e+03   2.9000000e-02
   2.0051116e+03   3.9338843e-02
   2.0051143e+03   4.4628099e-02
   2.0051170e+03   4.3000000e-02
   2.0051253e+03   4.5378151e-02
   2.0051280e+03   5.2773109e-02
   2.0051307e+03   5.7333333e-02
   2.0051335e+03   6.2809917e-02
   2.0051362e+03   7.2131148e-02
   2.0051444e+03   6.4132231e-02
   2.0051472e+03   6.4793388e-02
   2.0051499e+03   7.0819672e-02
   2.0051526e+03   5.3333333e-02
   2.0051554e+03   5.9333333e-02
   2.0051636e+03   4.9830508e-02
   2.0051663e+03   4.9230769e-02
   2.0051691e+03   5.2869565e-02
   2.0051718e+03   3.8214286e-02
   2.0051745e+03   5.6428571e-02
   2.0051828e+03   5.0810811e-02
   2.0051855e+03   6.4424779e-02
   2.0051882e+03   7.8620690e-02
   2.0051910e+03   5.7043478e-02
   2.0051937e+03   5.3565217e-02
   2.0052019e+03   6.0344828e-02
   2.0052047e+03   4.0689655e-02
   2.0052074e+03   5.5284553e-02
   2.0052101e+03   4.4838710e-02
   2.0052129e+03   2.7317073e-02
   2.0052211e+03   8.1720000e-02
   2.0052238e+03   7.5068421e-02
   2.0052266e+03   5.7715102e-02
   2.0052293e+03   6.8203586e-02
   2.0052320e+03   6.8203586e-02
   2.0052402e+03   6.8203586e-02
   2.0052430e+03   8.6640000e-02
   2.0052457e+03   9.5829677e-02
   2.0052485e+03   6.0480500e-02
   2.0052512e+03   6.5317037e-02
   2.0052594e+03   4.6294104e-02
   2.0052621e+03   9.6584050e-03
   2.0052649e+03   2.6061795e-02
   2.0052676e+03   1.7921316e-02
   2.0052704e+03   2.0820260e-02
   2.0052786e+03   1.0076500e-02
   2.0052813e+03   1.0734250e-02
   2.0052841e+03  -2.4256341e-02
   2.0052868e+03  -1.5636725e-02
   2.0052895e+03  -2.9240874e-02
   2.0052977e+03  -1.7175158e-02
   2.0053005e+03  -2.4879781e-02
   2.0053032e+03  -4.5974438e-02
   2.0053060e+03  -1.7348221e-02
   2.0053087e+03  -1.3362209e-02
   2.0053169e+03  -1.5268221e-02
   2.0053196e+03  -1.4837831e-02
   2.0053224e+03  -6.1704050e-03
   2.0053251e+03   2.1090910e-03
   2.0053279e+03   3.3073478e-02
   2.0053361e+03   3.3073478e-02
   2.0053388e+03   7.9875560e-03
   2.0053415e+03  -1.7615227e-02
   2.0053443e+03  -3.9907857e-02
   2.0053470e+03   4.2921300e-04
   2.0053552e+03   4.0581075e-02
   2.0053580e+03   5.9152475e-02
   2.0053607e+03   9.5022593e-02
   2.0053635e+03   6.5026986e-02
   2.0053662e+03   6.2711111e-02
   2.0053744e+03   7.3803304e-02
   2.0053771e+03   6.9553884e-02
   2.0053799e+03   2.6110909e-02
   2.0053826e+03  -2.1853532e-02
   2.0053854e+03  -2.9377778e-02
   2.0053936e+03  -3.5857895e-02
   2.0053963e+03  -6.7729230e-03
   2.0053990e+03  -1.7838033e-02
   2.0054018e+03  -3.9254035e-02
   2.0054045e+03  -3.7372398e-02
   2.0054127e+03  -3.7372398e-02
   2.0054155e+03  -3.8171163e-02
   2.0054182e+03  -6.2908235e-02
   2.0054209e+03  -8.8661384e-02
   2.0054237e+03  -8.2956981e-02
   2.0054319e+03  -5.8217561e-02
   2.0054346e+03  -5.6937073e-02
   2.0054374e+03  -3.5787229e-02
   2.0054401e+03  -2.8500714e-02
   2.0054428e+03  -4.3916848e-02
   2.0054511e+03  -5.1164663e-02
   2.0054538e+03  -5.7376352e-02
   2.0054565e+03  -5.1414522e-02
   2.0054593e+03  -3.4549750e-02
   2.0054620e+03  -4.3249427e-02
   2.0054702e+03  -1.7598250e-02
   2.0054730e+03  -3.1318471e-02
   2.0054757e+03  -1.7860127e-02
   2.0054784e+03  -5.7436940e-03
   2.0054812e+03   2.1090488e-02
   2.0054894e+03   3.0997647e-02
   2.0054921e+03  -1.3315062e-02
   2.0054949e+03  -8.2447200e-03
   2.0054976e+03  -1.0153459e-02
   2.0055003e+03  -7.3858230e-03
   2.0055086e+03  -1.2636688e-02
   2.0055113e+03  -1.1794900e-04
   2.0055140e+03  -5.6532470e-03
   2.0055168e+03   6.9755238e-02
   2.0055195e+03   1.6672866e-02
   2.0055277e+03  -5.2418790e-03
   2.0055305e+03   1.8085906e-02
   2.0055332e+03   1.3831020e-02
   2.0055359e+03   2.9398600e-04
   2.0055387e+03   2.1021241e-02
   2.0055469e+03   2.0930556e-02
   2.0055496e+03   3.0141096e-02
   2.0055524e+03   1.9309863e-02
   2.0055551e+03   5.4716080e-03
   2.0055578e+03   1.8969440e-03
   2.0055661e+03  -3.8730070e-03
   2.0055688e+03   1.1743288e-02
   2.0055715e+03  -2.6905560e-03
   2.0055743e+03  -1.0131189e-02
   2.0055770e+03  -1.6363600e-04
   2.0055852e+03  -2.9035000e-04
   2.0055880e+03  -7.6808390e-03
   2.0055907e+03  -3.5969440e-03
   2.0055934e+03   1.0958904e-02
   2.0055962e+03   3.0465750e-03
   2.0056044e+03   1.8707919e-02
   2.0056071e+03  -2.7572790e-03
   2.0056099e+03  -1.7378611e-02
   2.0056126e+03  -1.2368333e-02
   2.0056153e+03  -1.0371111e-02
   2.0056235e+03  -7.2269440e-03
   2.0056263e+03  -6.0072220e-03
   2.0056290e+03  -2.5947413e-02
   2.0056318e+03  -1.7560276e-02
   2.0056345e+03  -2.4595278e-02
   2.0056427e+03  -4.8011348e-02
   2.0056454e+03  -4.3575603e-02
   2.0056482e+03  -4.3060563e-02
   2.0056509e+03  -3.7086993e-02
   2.0056537e+03  -2.8645278e-02
   2.0056619e+03  -2.8645278e-02
   2.0056646e+03  -1.0444898e-02
   2.0056674e+03  -2.2476438e-02
   2.0056701e+03  -1.4008054e-02
   2.0056728e+03  -1.3837067e-02
   2.0056810e+03  -2.5734595e-02
   2.0056838e+03  -3.4790897e-02
   2.0056865e+03  -1.8420966e-02
   2.0056893e+03  -1.2820278e-02
   2.0056920e+03  -3.4272908e-02
   2.0057002e+03  -1.4910504e-02
   2.0057029e+03  -2.6880580e-03
   2.0057057e+03  -8.3085290e-03
   2.0057084e+03  -2.4417520e-03
   2.0057112e+03  -1.3752520e-03
   2.0057194e+03  -5.0212950e-03
   2.0057221e+03   2.5824774e-02
   2.0057248e+03   2.7413924e-02
   2.0057276e+03   2.3500253e-02
   2.0057303e+03   5.9930320e-03
   2.0057385e+03  -1.1331544e-02
   2.0057413e+03  -5.7793290e-03
   2.0057440e+03  -1.5992925e-02
   2.0057467e+03  -1.2046301e-02
   2.0057495e+03  -1.4699034e-02
   2.0057577e+03  -2.5578056e-02
   2.0057604e+03  -3.6511888e-02
   2.0057632e+03  -1.2393741e-02
   2.0057659e+03  -1.4885333e-02
   2.0057687e+03  -2.5002667e-02
   2.0057769e+03  -7.1615580e-03
   2.0057796e+03  -2.1006842e-02
   2.0057823e+03  -1.0883636e-02
   2.0057851e+03  -2.5080250e-03
   2.0057878e+03  -2.9951742e-02
   2.0057960e+03  -3.9065867e-02
   2.0057988e+03  -3.6901208e-02
   2.0058015e+03  -2.2137105e-02
   2.0058042e+03  -2.2708609e-02
   2.0058070e+03  -2.5889536e-02
   2.0058152e+03  -3.8694400e-02
   2.0058179e+03  -4.7535034e-02
   2.0058207e+03  -4.9786309e-02
   2.0058234e+03  -5.0849536e-02
   2.0058261e+03  -4.7141579e-02
   2.0058344e+03  -7.3821745e-02
   2.0058371e+03  -5.5119200e-02
   2.0058398e+03  -6.0228108e-02
   2.0058426e+03  -5.8435918e-02
   2.0058453e+03  -4.8639732e-02
   2.0058535e+03  -4.4001600e-02
   2.0058563e+03  -5.3583514e-02
   2.0058590e+03  -4.4754286e-02
   2.0058617e+03  -4.2162721e-02
   2.0058645e+03  -4.2135510e-02
   2.0058727e+03  -4.0965714e-02
   2.0058754e+03  -4.4340136e-02
   2.0058782e+03  -5.0445170e-02
   2.0058809e+03  -4.4202953e-02
   2.0058836e+03  -6.6075068e-02
   2.0058919e+03  -6.4882740e-02
   2.0058946e+03  -6.1163288e-02
   2.0058973e+03  -6.2210759e-02
   2.0059001e+03  -6.2225655e-02
   2.0059028e+03  -6.5807724e-02
   2.0059110e+03  -6.7738741e-02
   2.0059138e+03  -6.1607324e-02
   2.0059165e+03  -5.1900142e-02
   2.0059192e+03  -6.4402286e-02
   2.0059220e+03  -6.3352571e-02
   2.0059302e+03  -5.0592676e-02
   2.0059329e+03  -5.2727273e-02
   2.0059357e+03  -5.1820699e-02
   2.0059384e+03  -6.3043944e-02
   2.0059411e+03  -7.2908169e-02
   2.0059494e+03  -7.4647887e-02
   2.0059521e+03  -7.5124225e-02
   2.0059548e+03  -7.7970000e-02
   2.0059576e+03  -6.8478069e-02
   2.0059603e+03  -7.3697778e-02
   2.0059685e+03  -7.4700699e-02
   2.0059713e+03  -7.7191049e-02
   2.0059740e+03  -7.2491310e-02
   2.0059767e+03  -7.4416871e-02
   2.0059795e+03  -7.4416871e-02
   2.0059877e+03  -7.4416871e-02
   2.0059904e+03  -7.4416871e-02
   2.0059932e+03  -7.4411973e-02
   2.0059959e+03  -7.1371156e-02
   2.0059986e+03  -8.1556735e-02
   2.0060068e+03  -8.1556735e-02
   2.0060096e+03  -9.0863288e-02
   2.0060123e+03  -8.9365035e-02
   2.0060151e+03  -8.3768333e-02
   2.0060178e+03  -8.5787778e-02
   2.0060260e+03  -8.8486389e-02
   2.0060287e+03  -7.7340138e-02
   2.0060315e+03  -7.0830345e-02
   2.0060342e+03  -6.0837823e-02
   2.0060370e+03  -6.6430000e-02
   2.0060452e+03  -6.4202667e-02
   2.0060479e+03  -6.3774933e-02
   2.0060506e+03  -5.2233684e-02
   2.0060534e+03  -6.6816757e-02
   2.0060561e+03  -7.0563537e-02
   2.0060643e+03  -7.2231781e-02
   2.0060671e+03  -7.4742345e-02
   2.0060698e+03  -7.5707222e-02
   2.0060726e+03  -6.6302378e-02
   2.0060753e+03  -7.9615211e-02
   2.0060835e+03  -6.1837746e-02
   2.0060862e+03  -5.3064681e-02
   2.0060890e+03  -5.0365915e-02
   2.0060917e+03  -6.1024225e-02
   2.0060945e+03  -6.2623217e-02
   2.0061027e+03  -6.0998333e-02
   2.0061054e+03  -7.5883333e-02
   2.0061081e+03  -8.3448219e-02
   2.0061109e+03  -8.2584932e-02
   2.0061136e+03  -8.7563014e-02
   2.0061218e+03  -7.5570470e-02
   2.0061246e+03  -7.5542703e-02
   2.0061273e+03  -7.3205170e-02
   2.0061300e+03  -7.5458630e-02
   2.0061328e+03  -8.3387862e-02
   2.0061410e+03  -7.7146759e-02
   2.0061437e+03  -8.6558056e-02
   2.0061465e+03  -8.6143217e-02
   2.0061492e+03  -8.3106573e-02
   2.0061520e+03  -8.2339580e-02
   2.0061602e+03  -7.8913007e-02
   2.0061629e+03  -7.2813803e-02
   2.0061656e+03  -5.6488451e-02
   2.0061684e+03  -5.0768511e-02
   2.0061711e+03  -4.7475775e-02
   2.0061793e+03  -6.6575827e-02
   2.0061821e+03  -6.4592571e-02
   2.0061848e+03  -4.9637163e-02
   2.0061875e+03  -5.0444857e-02
   2.0061903e+03  -5.7367429e-02
   2.0061985e+03  -5.9122286e-02
   2.0062012e+03  -5.9046331e-02
   2.0062040e+03  -5.4841449e-02
   2.0062067e+03  -5.3905294e-02
   2.0062094e+03  -4.2133723e-02
   2.0062177e+03  -4.8592500e-02
   2.0062204e+03  -5.3933901e-02
   2.0062231e+03  -5.0285352e-02
   2.0062259e+03  -4.7192908e-02
   2.0062286e+03  -4.5620709e-02
   2.0062368e+03  -5.7408345e-02
   2.0062396e+03  -7.1983529e-02
   2.0062423e+03  -7.8837630e-02
   2.0062450e+03  -8.3549091e-02
   2.0062478e+03  -8.5378154e-02
   2.0062560e+03  -1.0591587e-01
   2.0062587e+03  -7.8235556e-02
   2.0062615e+03  -6.7950569e-02
   2.0062642e+03  -3.9353280e-02
   2.0062669e+03  -3.9472441e-02
   2.0062752e+03  -2.7104186e-02
   2.0062779e+03  -3.8531969e-02
   2.0062806e+03  -3.7939843e-02
   2.0062834e+03  -4.6253016e-02
   2.0062861e+03  -4.6253016e-02
   2.0062943e+03  -4.6253016e-02
   2.0062971e+03  -4.6062080e-02
   2.0062998e+03  -4.5825366e-02
   2.0063025e+03  -5.2023667e-02
   2.0063053e+03  -7.7338462e-02
   2.0063135e+03  -5.6776271e-02
   2.0063162e+03  -4.0077288e-02
   2.0063190e+03  -4.4332414e-02
   2.0063217e+03  -3.7107257e-02
   2.0063244e+03  -5.1521468e-02
   2.0063326e+03  -5.1521468e-02
   2.0063354e+03  -6.2410189e-02
   2.0063381e+03  -4.4997383e-02
   2.0063409e+03  -2.5189358e-02
   2.0063436e+03  -3.1211532e-02
   2.0063518e+03  -1.6766071e-02
   2.0063546e+03  -1.3220870e-02
   2.0063573e+03  -2.0485965e-02
   2.0063600e+03  -2.1469123e-02
   2.0063628e+03  -5.8071790e-03
   2.0063710e+03  -1.2597983e-02
   2.0063737e+03  -9.7829510e-03
   2.0063765e+03   9.8593650e-03
   2.0063792e+03  -7.6361290e-03
   2.0063819e+03  -1.2659512e-02
   2.0063901e+03   3.4382985e-02
   2.0063929e+03   6.9225000e-03
   2.0063956e+03   3.0711642e-02
   2.0063984e+03  -3.2526150e-03
   2.0064011e+03  -4.0193548e-02
   2.0064093e+03  -4.0193548e-02
   2.0064120e+03   2.3547290e-03
   2.0064148e+03  -8.9603150e-03
   2.0064175e+03  -4.6692910e-03
   2.0064203e+03  -2.1809355e-02
   2.0064285e+03  -7.8688000e-03
   2.0064312e+03   2.9025846e-02
   2.0064339e+03   1.3416563e-02
   2.0064367e+03   4.3024000e-02
   2.0064394e+03   1.1637557e-02
   2.0064476e+03   1.1920611e-02
   2.0064504e+03   3.3599111e-02
   2.0064531e+03   4.4438841e-02
   2.0064559e+03   2.9623529e-02
   2.0064586e+03   2.8048467e-02
   2.0064668e+03   1.3646815e-02
   2.0064695e+03   7.0238810e-03
   2.0064723e+03   1.2758519e-02
   2.0064750e+03   2.3282336e-02
   2.0064778e+03   2.2754857e-02
   2.0064860e+03   1.1313475e-02
   2.0064887e+03  -5.1278830e-03
   2.0064914e+03  -1.3379248e-02
   2.0064942e+03  -1.8710938e-02
   2.0064969e+03  -5.1371148e-02
   2.0065051e+03  -5.7028333e-02
   2.0065079e+03  -5.7028333e-02
   2.0065106e+03  -3.3312846e-02
   2.0065133e+03  -4.0415537e-02
   2.0065161e+03  -3.8035041e-02
   2.0065243e+03  -4.4380168e-02
   2.0065270e+03  -1.7560656e-02
   2.0065298e+03  -1.8278049e-02
   2.0065325e+03   1.2065426e-02
   2.0065352e+03   2.5008788e-02
   2.0065435e+03   2.2658485e-02
   2.0065462e+03   1.1136923e-02
   2.0065489e+03  -2.4912000e-02
   2.0065517e+03  -1.0893651e-02
   2.0065544e+03   6.4951940e-03
   2.0065626e+03  -3.1645440e-02
   2.0065654e+03  -3.0299683e-02
   2.0065681e+03  -3.7689524e-02
   2.0065708e+03  -4.2236452e-02
   2.0065736e+03  -5.7944918e-02
   2.0065818e+03  -5.1750164e-02
   2.0065845e+03  -3.8326829e-02
   2.0065873e+03  -4.6713443e-02
   2.0065900e+03  -5.2230083e-02
   2.0065927e+03  -5.6158347e-02
   2.0066010e+03  -4.4335738e-02
   2.0066037e+03  -4.5426777e-02
   2.0066064e+03  -5.3023667e-02
   2.0066092e+03  -5.0483306e-02
   2.0066119e+03  -4.8454333e-02
   2.0066201e+03  -5.9601017e-02
   2.0066229e+03  -7.8151652e-02
   2.0066256e+03  -7.3877522e-02
   2.0066283e+03  -8.0010090e-02
   2.0066311e+03  -7.6680721e-02
   2.0066393e+03  -7.2546667e-02
   2.0066420e+03  -6.2654643e-02
   2.0066448e+03  -4.7720000e-02
   2.0066475e+03  -4.8520702e-02
   2.0066502e+03  -4.7282478e-02
   2.0066585e+03  -4.7282478e-02
   2.0066612e+03  -3.3157857e-02
   2.0066639e+03  -4.2709091e-02
   2.0066667e+03  -4.1777982e-02
   2.0066694e+03  -4.3289630e-02
   2.0066776e+03  -5.6841509e-02
   2.0066804e+03  -4.1112897e-02
   2.0066831e+03  -1.9140364e-02
   2.0066858e+03  -9.6821620e-03
   2.0066886e+03  -1.6489818e-02
   2.0066968e+03  -2.1686126e-02
   2.0066995e+03  -2.0170909e-02
   2.0067023e+03  -2.3881468e-02
   2.0067050e+03  -2.5074495e-02
   2.0067077e+03  -2.7652477e-02
   2.0067159e+03  -2.2333818e-02
   2.0067187e+03   3.1638600e-03
   2.0067214e+03  -1.4092437e-02
   2.0067242e+03  -1.0746116e-02
   2.0067269e+03  -7.6413110e-03
   2.0067351e+03  -1.7917686e-02
   2.0067379e+03  -2.6961333e-02
   2.0067406e+03  -3.8632941e-02
   2.0067433e+03  -3.0458843e-02
   2.0067461e+03  -3.2827107e-02
   2.0067543e+03  -3.3319667e-02
   2.0067570e+03  -2.6441000e-02
   2.0067598e+03  -4.1295932e-02
   2.0067625e+03  -4.7885128e-02
   2.0067652e+03  -4.2279316e-02
   2.0067734e+03  -4.9686207e-02
   2.0067762e+03  -4.9850783e-02
   2.0067789e+03  -3.7358246e-02
   2.0067817e+03  -4.4121786e-02
   2.0067844e+03  -5.2852973e-02
   2.0067926e+03  -5.0689009e-02
   2.0067953e+03  -4.7085000e-02
   2.0067981e+03  -5.3741091e-02
   2.0068008e+03  -6.2641468e-02
   2.0068036e+03  -6.1499450e-02
   2.0068118e+03  -7.0993704e-02
   2.0068145e+03  -6.7878519e-02
   2.0068172e+03  -8.2797358e-02
   2.0068200e+03  -1.0253386e-01
   2.0068227e+03  -1.2024742e-01
   2.0068309e+03  -9.6771546e-02
   2.0068337e+03  -6.7224742e-02
   2.0068364e+03  -7.7941277e-02
   2.0068392e+03  -4.2342366e-02
   2.0068419e+03  -4.2609297e-02
   2.0068501e+03  -5.0296703e-02
   2.0068528e+03  -2.4623656e-02
   2.0068556e+03  -2.7134690e-03
   2.0068583e+03  -3.2084583e-02
   2.0068611e+03  -2.3673131e-02
   2.0068693e+03  -4.3188800e-02
   2.0068720e+03  -3.6288317e-02
   2.0068747e+03  -4.4410800e-02
   2.0068775e+03  -7.6226667e-02
   2.0068802e+03  -6.0863505e-02
   2.0068884e+03  -7.0255833e-02
   2.0068912e+03  -6.1113333e-02
   2.0068939e+03  -5.2945155e-02
   2.0068966e+03  -5.7018144e-02
   2.0068994e+03  -5.6775918e-02
   2.0069076e+03  -3.8210693e-02
   2.0069103e+03  -2.5585769e-02
   2.0069131e+03  -5.3196000e-02
   2.0069158e+03  -5.0322400e-02
   2.0069185e+03  -5.2872362e-02
   2.0069268e+03  -5.7682828e-02
   2.0069295e+03  -5.2614416e-02
   2.0069322e+03  -4.2955510e-02
   2.0069350e+03  -4.0045306e-02
   2.0069377e+03  -4.1017959e-02
   2.0069459e+03  -4.6013608e-02
   2.0069487e+03  -5.2587358e-02
   2.0069514e+03  -6.1595393e-02
   2.0069541e+03  -6.8291250e-02
   2.0069569e+03  -1.0674375e-01
   2.0069651e+03  -7.6163789e-02
   2.0069678e+03  -1.7903750e-02
   2.0069706e+03  -6.5063280e-02
   2.0069733e+03  -6.1310316e-02
   2.0069760e+03  -6.6904550e-02
   2.0069843e+03  -6.6904550e-02
   2.0069870e+03  -6.6904550e-02
   2.0069897e+03  -6.5659259e-02
   2.0069925e+03  -6.9416596e-02
   2.0069952e+03  -6.9165957e-02
   2.0070034e+03  -6.9165957e-02
   2.0070062e+03  -9.7515165e-02
   2.0070089e+03  -8.0319130e-02
   2.0070116e+03  -7.4559572e-02
   2.0070144e+03  -5.5590000e-02
   2.0070226e+03  -4.9216995e-02
   2.0070253e+03  -5.7070995e-02
   2.0070281e+03  -7.5212565e-02
   2.0070308e+03  -7.8832593e-02
   2.0070335e+03  -8.1498413e-02
   2.0070418e+03  -8.2920214e-02
   2.0070445e+03  -7.3115722e-02
   2.0070472e+03  -7.3405838e-02
   2.0070500e+03  -7.9522609e-02
   2.0070527e+03  -7.0501622e-02
   2.0070609e+03  -6.4399568e-02
   2.0070637e+03  -7.1394348e-02
   2.0070664e+03  -8.0757127e-02
   2.0070691e+03  -5.6187845e-02
   2.0070719e+03  -4.7034286e-02
   2.0070801e+03  -3.7981838e-02
   2.0070828e+03  -3.4789733e-02
   2.0070856e+03  -4.6178925e-02
   2.0070883e+03  -5.1589508e-02
   2.0070910e+03  -6.6109451e-02
   2.0070992e+03  -5.9452678e-02
   2.0071020e+03  -6.3872967e-02
   2.0071047e+03  -6.5516444e-02
   2.0071075e+03  -5.0602637e-02
   2.0071102e+03  -5.6389834e-02
   2.0071184e+03  -4.2498261e-02
   2.0071211e+03  -4.5502077e-02
   2.0071239e+03  -4.5022418e-02
   2.0071266e+03  -4.2243536e-02
   2.0071294e+03  -3.9055912e-02
   2.0071376e+03  -3.6068827e-02
   2.0071403e+03  -2.9170503e-02
   2.0071431e+03  -4.1753600e-02
   2.0071458e+03  -6.3532455e-02
   2.0071485e+03  -5.3166864e-02
   2.0071567e+03  -6.0081420e-02
   2.0071595e+03  -1.1191160e-02
   2.0071622e+03  -1.2242174e-02
   2.0071650e+03   9.4417300e-03
   2.0071677e+03   3.5371250e-02
   2.0071759e+03   3.7836436e-02
   2.0071786e+03   7.4966150e-03
   2.0071814e+03  -2.6591230e-02
   2.0071841e+03  -5.9566742e-02
   2.0071869e+03  -6.2648444e-02
   2.0071951e+03  -5.9575914e-02
   2.0071978e+03  -2.6705306e-02
   2.0072005e+03  -3.9072549e-02
   2.0072033e+03  -7.2537778e-02
   2.0072060e+03  -6.9054975e-02
   2.0072142e+03  -8.4854010e-02
   2.0072170e+03  -8.5081165e-02
   2.0072197e+03  -7.2032549e-02
   2.0072224e+03  -1.1381750e-01
   2.0072252e+03  -1.3181432e-01
   2.0072334e+03  -1.3181432e-01
   2.0072361e+03  -8.2664456e-02
   2.0072389e+03  -7.8941224e-02
   2.0072416e+03  -8.6682887e-02
   2.0072444e+03  -8.7814694e-02
   2.0072526e+03  -8.6867817e-02
   2.0072553e+03  -9.8740408e-02
   2.0072580e+03  -8.9616162e-02
   2.0072608e+03  -9.1084444e-02
   2.0072635e+03  -9.1084444e-02
   2.0072717e+03  -9.1084444e-02
   2.0072745e+03  -9.1791675e-02
   2.0072772e+03  -8.0230928e-02
   2.0072799e+03  -8.0292228e-02
   2.0072827e+03  -1.0123832e-01
   2.0072909e+03  -1.1052238e-01
   2.0072936e+03  -1.1584087e-01
   2.0072964e+03  -1.1097399e-01
   2.0072991e+03  -9.8208000e-02
   2.0073018e+03  -1.0331956e-01
   2.0073101e+03  -1.0475709e-01
   2.0073128e+03  -9.7721778e-02
   2.0073155e+03  -9.3984088e-02
   2.0073183e+03  -1.0154637e-01
   2.0073210e+03  -8.6589677e-02
   2.0073292e+03  -9.8507826e-02
   2.0073320e+03  -9.4441081e-02
   2.0073347e+03  -1.0280528e-01
   2.0073374e+03  -1.0094154e-01
   2.0073402e+03  -1.3028862e-01
   2.0073484e+03  -1.3028862e-01
   2.0073511e+03  -1.1214339e-01
   2.0073539e+03  -9.9817901e-02
   2.0073566e+03  -9.0924396e-02
   2.0073593e+03  -1.0006939e-01
   2.0073676e+03  -9.7974972e-02
   2.0073703e+03  -8.7830615e-02
   2.0073730e+03  -1.0332520e-01
   2.0073758e+03  -9.0020571e-02
   2.0073785e+03  -9.7069133e-02
   2.0073867e+03  -9.3277674e-02
   2.0073895e+03  -8.4465882e-02
   2.0073922e+03  -1.1143756e-01
   2.0073949e+03  -9.7424096e-02
   2.0073977e+03  -1.0657939e-01
   2.0074059e+03  -1.0657939e-01
   2.0074086e+03  -1.0021024e-01
   2.0074114e+03  -8.4202892e-02
   2.0074141e+03  -8.7575951e-02
   2.0074168e+03  -9.2885466e-02
   2.0074251e+03  -8.7052422e-02
   2.0074278e+03  -7.9476770e-02
   2.0074305e+03  -4.6292381e-02
   2.0074333e+03  -3.1911724e-02
   2.0074360e+03  -4.2663182e-02
   2.0074442e+03  -5.7053567e-02
   2.0074470e+03  -4.9808655e-02
   2.0074497e+03  -4.7661040e-02
   2.0074524e+03  -6.6483333e-02
   2.0074552e+03  -8.7958537e-02
   2.0074634e+03  -7.9908780e-02
   2.0074661e+03  -1.8205920e-03
   2.0074689e+03  -1.8647907e-02
   2.0074716e+03   1.2567391e-02
   2.0074743e+03   4.2751320e-03
   2.0074825e+03  -3.7989700e-04
   2.0074853e+03  -3.5548750e-02
   2.0074880e+03  -3.1741106e-02
   2.0074908e+03  -3.5401827e-02
   2.0074935e+03  -3.6913267e-02
   2.0075017e+03  -3.3278086e-02
   2.0075044e+03  -4.0259608e-02
   2.0075072e+03  -5.1046432e-02
   2.0075099e+03  -3.6756650e-02
   2.0075127e+03  -4.2591691e-02
   2.0075209e+03  -3.8919615e-02
   2.0075236e+03   7.2377090e-03
   2.0075264e+03   4.0860549e-02
   2.0075291e+03  -1.8360844e-02
   2.0075318e+03  -4.9163319e-02
   2.0075400e+03  -6.6537091e-02
   2.0075428e+03  -1.5401680e-03
   2.0075455e+03   4.8419077e-02
   2.0075483e+03   3.4347393e-02
   2.0075510e+03   6.0391608e-02
   2.0075592e+03  -4.3963890e-03
   2.0075619e+03   3.3314400e-02
   2.0075647e+03   6.8711110e-03
   2.0075674e+03   7.2964773e-02
   2.0075702e+03   1.5006518e-01
   2.0075784e+03   1.5451893e-01
   2.0075811e+03   3.1787451e-02
   2.0075838e+03   6.2675000e-02
   2.0075866e+03   3.8661176e-02
   2.0075893e+03   1.3747646e-01
   2.0075975e+03   1.1649658e-01
   2.0076003e+03   2.7069804e-02
   2.0076030e+03  -5.5104884e-02
   2.0076057e+03   1.7310105e-02
   2.0076085e+03   2.9307200e-02
   2.0076167e+03   4.3036531e-02
   2.0076194e+03   9.1623019e-02
   2.0076222e+03   5.3454393e-02
   2.0076249e+03   6.3528448e-02
   2.0076277e+03  -7.2775130e-02
   2.0076359e+03  -4.2202708e-02
   2.0076386e+03  -4.8714764e-02
   2.0076413e+03  -2.7312402e-02
   2.0076441e+03  -3.2363550e-02
   2.0076468e+03  -5.1136905e-02
   2.0076550e+03  -5.1136905e-02
   2.0076578e+03   3.5055000e-02
   2.0076605e+03   2.5625870e-02
   2.0076632e+03   3.3979683e-02
   2.0076660e+03  -1.5780200e-04
   2.0076742e+03  -1.2492310e-03
   2.0076769e+03   1.3993440e-03
   2.0076797e+03   5.0725596e-02
   2.0076824e+03   4.3976000e-02
   2.0076851e+03   6.5630286e-02
   2.0076934e+03   5.9228108e-02
   2.0076961e+03   3.3869259e-02
   2.0076988e+03   9.9458370e-03
   2.0077016e+03  -4.1669485e-02
   2.0077043e+03  -6.1123175e-02
   2.0077125e+03  -5.1813053e-02
   2.0077153e+03  -7.6300578e-02
   2.0077180e+03  -9.3856209e-02
   2.0077207e+03  -6.0000000e-02
   2.0077235e+03  -9.6573050e-03
   2.0077317e+03   5.1076470e-03
   2.0077344e+03   6.0680822e-02
   2.0077372e+03   2.9450360e-02
   2.0077399e+03   4.8188252e-02
   2.0077426e+03   5.8551409e-02
   2.0077509e+03   1.6412222e-02
   2.0077536e+03   1.1554043e-02
   2.0077563e+03  -4.9381290e-03
   2.0077591e+03  -2.1488593e-02
   2.0077618e+03  -6.3880313e-02
   2.0077700e+03  -2.7689160e-02
   2.0077728e+03  -3.3438080e-02
   2.0077755e+03  -5.4041967e-02
   2.0077782e+03  -3.5544561e-02
   2.0077810e+03  -1.6010170e-03
   2.0077892e+03   2.2674286e-02
   2.0077919e+03   4.9872640e-02
   2.0077947e+03   8.5710365e-02
   2.0077974e+03   3.7277714e-02
   2.0078001e+03   4.0209536e-02
   2.0078084e+03   1.9246753e-02
   2.0078111e+03   2.2346667e-02
   2.0078138e+03   3.1650000e-02
   2.0078166e+03   3.5977181e-02
   2.0078193e+03   3.8710526e-02
   2.0078275e+03   1.9987671e-02
   2.0078303e+03   1.2952848e-02
   2.0078330e+03   6.8241610e-03
   2.0078357e+03   6.5180723e-02
   2.0078385e+03   6.2898876e-02
   2.0078467e+03   7.8522391e-02
   2.0078494e+03   2.9086102e-02
   2.0078522e+03   5.9627660e-02
   2.0078549e+03   6.2264925e-02
   2.0078576e+03   6.4566038e-02
   2.0078658e+03   5.3779817e-02
   2.0078686e+03   2.0317736e-02
   2.0078713e+03   1.3318191e-02
   2.0078741e+03   3.3542857e-02
   2.0078768e+03   2.3851852e-02
   2.0078850e+03   5.3390877e-02
   2.0078877e+03   1.5129692e-02
   2.0078905e+03   5.2242646e-02
   2.0078932e+03   3.6262900e-03
   2.0078960e+03  -1.4448201e-02
   2.0079042e+03   3.5848739e-02
   2.0079069e+03   1.0831931e-02
   2.0079097e+03  -1.3454464e-02
   2.0079124e+03   6.7272400e-03
   2.0079151e+03  -1.3276190e-02
   2.0079233e+03   5.6658060e-03
   2.0079261e+03   1.7310661e-02
   2.0079288e+03  -2.2401448e-02
   2.0079316e+03  -2.0469643e-02
   2.0079343e+03  -3.5852535e-02
   2.0079425e+03  -1.6981132e-02
   2.0079452e+03  -2.9463762e-02
   2.0079480e+03  -1.0953632e-02
   2.0079507e+03   2.8023429e-02
   2.0079535e+03  -1.9732600e-02
   2.0079617e+03   1.1622010e-02
   2.0079644e+03   8.1491430e-03
   2.0079671e+03   4.2180755e-02
   2.0079699e+03   3.0126066e-02
   2.0079726e+03  -1.0390936e-02
   2.0079808e+03  -1.0390936e-02
   2.0079836e+03  -1.0390936e-02
   2.0079863e+03  -1.0390936e-02
   2.0079890e+03  -3.3499394e-02
   2.0079918e+03  -7.5775370e-03
   2.0080000e+03  -2.6833769e-02
   2.0080027e+03  -2.6833769e-02
   2.0080055e+03   2.2421143e-02
   2.0080082e+03   3.9504178e-02
   2.0080110e+03   4.7536721e-02
   2.0080192e+03   1.3817903e-02
   2.0080219e+03   2.5374661e-02
   2.0080246e+03   1.2363731e-02
   2.0080274e+03  -1.3912481e-02
   2.0080301e+03  -2.1658555e-02
   2.0080383e+03  -1.6723247e-02
   2.0080411e+03  -7.0743490e-03
   2.0080438e+03  -1.9845985e-02
   2.0080465e+03  -1.2576735e-02
   2.0080493e+03  -3.9443322e-02
   2.0080575e+03  -6.4924390e-03
   2.0080602e+03  -4.6540988e-02
   2.0080630e+03  -2.3298537e-02
   2.0080657e+03  -6.5612192e-02
   2.0080684e+03  -4.5081143e-02
   2.0080767e+03  -1.7221010e-02
   2.0080794e+03  -2.0552482e-02
   2.0080821e+03   1.9136270e-03
   2.0080849e+03   1.0092997e-02
   2.0080876e+03   2.4986500e-03
   2.0080958e+03   5.6263290e-03
   2.0080986e+03   3.6264580e-02
   2.0081013e+03   1.5296045e-02
   2.0081040e+03   1.9752459e-02
   2.0081068e+03   7.7072250e-03
   2.0081150e+03   2.1288824e-02
   2.0081177e+03  -9.2270500e-04
   2.0081205e+03   2.5785756e-02
   2.0081232e+03   3.9096585e-02
   2.0081259e+03   5.3199009e-02
   2.0081342e+03   1.0715556e-02
   2.0081369e+03   3.5116525e-02
   2.0081396e+03  -1.5503610e-03
   2.0081424e+03   4.8961980e-03
   2.0081451e+03   2.9298790e-02
   2.0081533e+03   1.4183826e-02
   2.0081561e+03  -2.7152255e-02
   2.0081588e+03  -1.9994519e-02
   2.0081615e+03   1.1513024e-02
   2.0081643e+03   2.7893043e-02
   2.0081725e+03   1.7891923e-02
   2.0081752e+03   2.5769308e-02
   2.0081780e+03   1.1298745e-02
   2.0081807e+03   4.6812021e-02
   2.0081834e+03   1.3575442e-02
   2.0081916e+03   2.7754921e-02
   2.0081944e+03   2.0809100e-04
   2.0081971e+03  -3.6234863e-02
   2.0081999e+03  -1.6911250e-02
   2.0082026e+03  -4.6028710e-02
   2.0082108e+03  -3.5442975e-02
   2.0082136e+03  -6.4278271e-02
   2.0082163e+03  -1.4045079e-02
   2.0082190e+03  -2.3728302e-02
   2.0082218e+03  -2.3728302e-02
   2.0082300e+03  -2.3728302e-02
   2.0082327e+03  -6.9275229e-02
   2.0082355e+03  -9.0434780e-03
   2.0082382e+03  -1.6349469e-02
   2.0082409e+03   1.6978383e-02
   2.0082491e+03  -1.3349544e-02
   2.0082519e+03  -4.5326364e-02
   2.0082546e+03  -7.7848515e-02
   2.0082574e+03  -6.9363037e-02
   2.0082601e+03  -6.6921029e-02
   2.0082683e+03  -4.5670058e-02
   2.0082710e+03  -9.6481910e-03
   2.0082738e+03   4.0573524e-02
   2.0082765e+03  -2.4894571e-02
   2.0082793e+03  -2.2402816e-02
   2.0082875e+03  -1.3702000e-02
   2.0082902e+03  -3.4803113e-02
   2.0082930e+03  -6.7787188e-02
   2.0082957e+03  -6.1632778e-02
   2.0082984e+03  -9.4364321e-02
   2.0083066e+03  -1.6293488e-02
   2.0083094e+03  -2.9478916e-02
   2.0083121e+03  -3.3975679e-02
   2.0083149e+03  -1.6302754e-02
   2.0083176e+03  -4.5071519e-02
   2.0083258e+03  -8.8403803e-02
   2.0083285e+03  -5.0792107e-02
   2.0083313e+03  -1.0434166e-01
   2.0083340e+03  -1.3363412e-01
   2.0083368e+03  -1.1344388e-01
   2.0083450e+03  -1.1344388e-01
   2.0083477e+03   4.6712300e-04
   2.0083504e+03   2.2600669e-02
   2.0083532e+03   5.3864250e-02
   2.0083559e+03   3.1453250e-02
   2.0083641e+03  -2.8075921e-02
   2.0083669e+03  -4.0322013e-02
   2.0083696e+03  -6.4264390e-02
   2.0083723e+03  -5.4332286e-02
   2.0083751e+03  -2.6678102e-02
   2.0083833e+03  -7.0442992e-02
   2.0083860e+03   4.7903550e-03
   2.0083888e+03   3.1825067e-02
   2.0083915e+03   2.4736698e-02
   2.0083943e+03   4.6396279e-02
   2.0084025e+03   4.8691977e-02
   2.0084052e+03   9.7261100e-03
   2.0084079e+03  -1.3183537e-02
   2.0084107e+03  -6.0387484e-02
   2.0084134e+03  -4.9878058e-02
   2.0084216e+03   7.5377200e-04
   2.0084244e+03  -2.4934510e-03
   2.0084271e+03  -9.9470180e-03
   2.0084298e+03  -1.4441899e-02
   2.0084326e+03   3.0701130e-02
   2.0084408e+03  -2.4904490e-03
   2.0084435e+03   2.2365622e-02
   2.0084463e+03   2.8687243e-02
   2.0084490e+03  -3.5322051e-02
   2.0084517e+03  -5.7131071e-02
   2.0084600e+03  -3.2873075e-02
   2.0084627e+03  -2.9817160e-02
   2.0084654e+03   1.3529400e-05
   2.0084682e+03   3.4404719e-02
   2.0084709e+03   1.8517520e-02
   2.0084791e+03   9.5327960e-03
   2.0084819e+03   2.2356923e-02
   2.0084846e+03   1.6365144e-02
   2.0084873e+03   4.9442788e-02
   2.0084901e+03   3.5109720e-02
   2.0084983e+03  -6.9793070e-03
   2.0085010e+03   1.0186857e-02
   2.0085038e+03   7.5546230e-03
   2.0085065e+03  -1.8727886e-02
   2.0085092e+03   7.7758330e-03
   2.0085175e+03  -2.8700476e-02
   2.0085202e+03  -2.5825708e-02
   2.0085229e+03  -6.5481005e-02
   2.0085257e+03  -1.8194081e-02
   2.0085284e+03  -3.1659467e-02
   2.0085366e+03  -2.5083227e-02
   2.0085394e+03  -4.4446651e-02
   2.0085421e+03  -5.4568333e-02
   2.0085448e+03  -6.8346158e-02
   2.0085476e+03  -6.1960308e-02
   2.0085558e+03  -5.6782175e-02
   2.0085585e+03  -4.0520940e-02
   2.0085613e+03  -4.8828055e-02
   2.0085640e+03  -2.6059397e-02
   2.0085667e+03  -3.1373589e-02
   2.0085749e+03  -3.1064176e-02
   2.0085777e+03  -4.1233708e-02
   2.0085804e+03  -2.7155966e-02
   2.0085832e+03  -1.8405652e-02
   2.0085859e+03  -2.1743147e-02
   2.0085941e+03  -1.9964156e-02
   2.0085969e+03  -4.1780163e-02
   2.0085996e+03  -3.0041915e-02
   2.0086023e+03  -3.5132421e-02
   2.0086051e+03  -2.3273886e-02
   2.0086133e+03  -5.3488696e-02
   2.0086160e+03  -3.5675761e-02
   2.0086188e+03  -1.4581158e-02
   2.0086215e+03  -3.4612976e-02
   2.0086242e+03  -4.0614634e-02
   2.0086324e+03  -4.0614634e-02
   2.0086352e+03  -6.3869390e-03
   2.0086379e+03  -1.0160814e-02
   2.0086407e+03  -1.5179900e-02
   2.0086434e+03  -3.4145155e-02
   2.0086516e+03  -3.4145155e-02
   2.0086543e+03  -9.3983040e-03
   2.0086571e+03   2.6774570e-03
   2.0086598e+03  -3.6555200e-02
   2.0086626e+03  -3.6646817e-02
   2.0086708e+03  -2.4775062e-02
   2.0086735e+03  -1.8348367e-02
   2.0086762e+03  -5.4492770e-03
   2.0086790e+03  -2.6294940e-03
   2.0086817e+03   6.3066360e-03
   2.0086899e+03  -2.9330558e-02
   2.0086927e+03  -2.0039310e-02
   2.0086954e+03  -1.7208845e-02
   2.0086982e+03  -3.7643398e-02
   2.0087009e+03  -3.6673756e-02
   2.0087091e+03   9.3972258e-02
   2.0087118e+03   1.0264203e-02
   2.0087146e+03   4.7237586e-02
   2.0087173e+03  -1.5030152e-02
   2.0087201e+03  -3.6161429e-02
   2.0087283e+03  -5.5229333e-02
   2.0087310e+03  -1.7244196e-02
   2.0087337e+03  -1.5642060e-02
   2.0087365e+03  -9.7100461e-02
   2.0087392e+03  -4.3142355e-02
   2.0087474e+03  -6.7053115e-02
   2.0087502e+03  -8.5752000e-02
   2.0087529e+03  -7.6199582e-02
   2.0087556e+03  -4.7893952e-02
   2.0087584e+03  -6.5258735e-02
   2.0087666e+03  -4.0841407e-02
   2.0087693e+03  -9.1731600e-02
   2.0087721e+03  -7.8507717e-02
   2.0087748e+03  -8.7613308e-02
   2.0087776e+03  -9.2690725e-02
   2.0087858e+03  -9.9932188e-02
   2.0087885e+03  -1.0315581e-01
   2.0087912e+03  -9.6538264e-02
   2.0087940e+03  -9.4750519e-02
   2.0087967e+03  -8.9763649e-02
   2.0088049e+03  -1.0476271e-01
   2.0088077e+03  -1.1903200e-01
   2.0088104e+03  -1.0471775e-01
   2.0088131e+03  -1.1962446e-01
   2.0088159e+03  -1.3664283e-01
   2.0088241e+03  -1.4700859e-01
   2.0088268e+03  -1.1718446e-01
   2.0088296e+03  -1.4334903e-01
   2.0088323e+03  -1.3055421e-01
   2.0088350e+03  -1.1320194e-01
   2.0088433e+03  -1.5037565e-01
   2.0088460e+03  -1.5931241e-01
   2.0088487e+03  -1.7090574e-01
   2.0088515e+03  -1.2228403e-01
   2.0088542e+03  -1.9519600e-01
   2.0088624e+03  -1.8609393e-01
   2.0088652e+03  -1.1420612e-01
   2.0088679e+03  -7.4164340e-02
   2.0088706e+03  -1.1209266e-01
   2.0088734e+03  -1.1471858e-01
   2.0088816e+03  -1.3976479e-01
   2.0088843e+03  -1.0521530e-01
   2.0088871e+03  -1.1049942e-01
   2.0088898e+03  -1.0291387e-01
   2.0088925e+03  -1.2091574e-01
   2.0089008e+03  -1.9267257e-01
   2.0089035e+03  -2.0496458e-01
   2.0089062e+03  -2.2998492e-01
   2.0089090e+03  -2.3496811e-01
   2.0089117e+03  -2.1100371e-01
   2.0089199e+03  -1.6333218e-01
   2.0089227e+03  -1.9652855e-01
   2.0089254e+03  -1.9840668e-01
   2.0089281e+03  -1.6611613e-01
   2.0089309e+03  -1.9886474e-01
   2.0089391e+03  -2.7519899e-01
   2.0089418e+03  -2.5578370e-01
   2.0089446e+03  -2.2078471e-01
   2.0089473e+03  -2.2740035e-01
   2.0089500e+03  -2.5001335e-01
   2.0089582e+03  -2.1835396e-01
   2.0089610e+03  -2.8449005e-01
   2.0089637e+03  -3.1002112e-01
   2.0089665e+03  -3.1705434e-01
   2.0089692e+03  -2.8411893e-01
   2.0089774e+03  -2.5248619e-01
   2.0089802e+03  -2.5977654e-01
   2.0089829e+03  -2.5977654e-01
   2.0089856e+03  -3.3600492e-01
   2.0089884e+03  -3.3600492e-01
   2.0089966e+03  -2.5222222e-01
   2.0089993e+03  -2.7784091e-01
   2.0090021e+03  -2.8971429e-01
   2.0090048e+03  -3.5648159e-01
   2.0090075e+03  -2.8238636e-01
   2.0090157e+03  -2.4745763e-01
   2.0090185e+03  -1.9402985e-01
   2.0090212e+03  -1.5272727e-01
   2.0090240e+03  -1.2085890e-01
   2.0090267e+03  -2.1660568e-01
   2.0090349e+03  -1.5389651e-01
   2.0090376e+03  -1.5410530e-01
   2.0090404e+03  -1.3748669e-01
   2.0090431e+03  -1.5957347e-01
   2.0090459e+03  -1.9415469e-01
   2.0090541e+03  -1.9702061e-01
   2.0090568e+03  -1.6765116e-01
   2.0090595e+03  -1.8793304e-01
   2.0090623e+03  -2.1313757e-01
   2.0090650e+03  -2.1219308e-01
   2.0090732e+03  -2.4398612e-01
   2.0090760e+03  -2.6763105e-01
   2.0090787e+03  -2.6244629e-01
   2.0090815e+03  -2.3635223e-01
   2.0090842e+03  -2.2962384e-01
   2.0090924e+03  -1.8178360e-01
   2.0090951e+03  -2.1456373e-01
   2.0090979e+03  -2.2173132e-01
   2.0091006e+03  -2.1709372e-01
   2.0091034e+03  -2.4457537e-01
   2.0091116e+03  -2.6683157e-01
   2.0091143e+03  -1.6821803e-01
   2.0091170e+03  -1.9242689e-01
   2.0091198e+03  -1.5771065e-01
   2.0091225e+03  -1.5616115e-01
   2.0091307e+03  -1.4042832e-01
   2.0091335e+03  -1.1022242e-01
   2.0091362e+03  -1.4144421e-01
   2.0091389e+03  -1.4565036e-01
   2.0091417e+03  -1.3962067e-01
   2.0091499e+03  -1.3403644e-01
   2.0091526e+03  -1.1980348e-01
   2.0091554e+03  -1.2728368e-01
   2.0091581e+03  -1.2637795e-01
   2.0091608e+03  -1.0598894e-01
   2.0091691e+03  -7.4465236e-02
   2.0091718e+03  -6.4604580e-02
   2.0091745e+03  -8.0914109e-02
   2.0091773e+03  -4.8907603e-02
   2.0091800e+03  -1.0687441e-01
   2.0091882e+03  -8.2970957e-02
   2.0091910e+03  -9.8883654e-02
   2.0091937e+03  -1.1928000e-01
   2.0091964e+03  -1.0567340e-01
   2.0091992e+03  -1.2343260e-01
   2.0092074e+03  -1.8074656e-01
   2.0092101e+03  -1.2532328e-01
   2.0092129e+03  -1.1361536e-01
   2.0092156e+03  -1.4518239e-01
   2.0092183e+03  -1.0180117e-01
   2.0092266e+03  -1.3229595e-01
   2.0092293e+03  -1.3217827e-01
   2.0092320e+03  -1.5624162e-01
   2.0092348e+03  -1.4157016e-01
   2.0092375e+03  -1.3030793e-01
   2.0092457e+03  -1.0219119e-01
   2.0092485e+03  -9.6514566e-02
   2.0092512e+03  -7.8915630e-02
   2.0092539e+03  -1.2220783e-01
   2.0092567e+03  -1.1102838e-01
   2.0092649e+03  -1.2127377e-01
   2.0092676e+03  -1.0104681e-01
   2.0092704e+03  -1.1092978e-01
   2.0092731e+03  -1.1493763e-01
   2.0092758e+03  -1.1493763e-01
   2.0092841e+03  -1.1493763e-01
   2.0092868e+03  -1.1089429e-01
   2.0092895e+03  -9.8021765e-02
   2.0092923e+03  -9.0178311e-02
   2.0092950e+03  -6.6194765e-02
   2.0093032e+03  -5.4084156e-02
   2.0093060e+03  -6.3786286e-02
   2.0093087e+03  -7.3917411e-02
   2.0093114e+03  -5.1861688e-02
   2.0093142e+03  -5.9812715e-02
   2.0093224e+03  -6.0411854e-02
   2.0093251e+03  -4.3985621e-02
   2.0093279e+03  -7.2019031e-02
   2.0093306e+03  -9.8803927e-02
   2.0093333e+03  -6.2857314e-02
   2.0093415e+03  -6.2857314e-02
   2.0093443e+03  -5.9681455e-02
   2.0093470e+03  -6.5042682e-02
   2.0093498e+03  -3.7228710e-02
   2.0093525e+03  -4.1727470e-02
   2.0093607e+03  -1.6647597e-02
   2.0093635e+03  -3.4585792e-02
   2.0093662e+03  -6.0880526e-02
   2.0093689e+03  -5.9492734e-02
   2.0093717e+03  -3.3973731e-02
   2.0093799e+03  -1.9921033e-02
   2.0093826e+03  -4.7429091e-02
   2.0093854e+03  -7.1541488e-02
   2.0093881e+03  -2.8295922e-02
   2.0093908e+03  -5.4374274e-02
   2.0093990e+03  -5.4374274e-02
   2.0094018e+03  -7.2834146e-02
   2.0094045e+03  -8.8105432e-02
   2.0094073e+03  -7.7918390e-02
   2.0094100e+03  -1.0564432e-01
   2.0094182e+03  -1.6005342e-01
   2.0094209e+03  -1.7964701e-01
   2.0094237e+03  -1.2579605e-01
   2.0094264e+03  -1.5481243e-01
   2.0094292e+03  -2.0867862e-01
   2.0094374e+03  -1.1467926e-01
   2.0094401e+03  -1.2238912e-01
   2.0094428e+03  -1.2057017e-01
   2.0094456e+03  -1.0710567e-01
   2.0094483e+03  -1.1901852e-01
   2.0094565e+03  -7.2177621e-02
   2.0094593e+03  -5.5266695e-02
   2.0094620e+03  -3.1469508e-02
   2.0094648e+03  -2.7811837e-02
   2.0094675e+03  -4.4198333e-02
   2.0094757e+03   1.4377495e-02
   2.0094784e+03   2.2453774e-02
   2.0094812e+03  -2.6011901e-02
   2.0094839e+03  -2.5801250e-02
   2.0094867e+03  -1.7157510e-02
   2.0094949e+03  -6.0653565e-02
   2.0094976e+03  -6.0159018e-02
   2.0095003e+03  -7.3290826e-02
   2.0095031e+03  -1.0786870e-02
   2.0095058e+03  -2.1961667e-02
   2.0095140e+03   1.2895254e-02
   2.0095168e+03   2.0533529e-02
   2.0095195e+03   5.6139074e-02
   2.0095222e+03   2.0533499e-02
   2.0095250e+03   4.4895887e-02
   2.0095332e+03   2.1623429e-02
   2.0095359e+03  -2.0098369e-02
   2.0095387e+03  -4.3910270e-02
   2.0095414e+03  -2.0142832e-02
   2.0095441e+03  -6.3584744e-02
   2.0095524e+03  -7.3417421e-02
   2.0095551e+03  -5.1114257e-02
   2.0095578e+03  -5.0464356e-02
   2.0095606e+03  -7.8537396e-02
   2.0095633e+03  -7.4899318e-02
   2.0095715e+03  -3.7130383e-02
   2.0095743e+03   4.0046190e-03
   2.0095770e+03  -1.0250822e-02
   2.0095797e+03  -4.3847252e-02
   2.0095825e+03  -3.5426136e-02
   2.0095907e+03   1.1779111e-02
   2.0095934e+03   1.9585525e-02
   2.0095962e+03   3.3531335e-02
   2.0095989e+03   8.0631750e-03
   2.0096016e+03  -2.9193103e-02
   2.0096099e+03  -2.9507449e-02
   2.0096126e+03   1.1425193e-02
   2.0096153e+03   9.7701900e-03
   2.0096181e+03   1.6047696e-02
   2.0096208e+03   3.1889288e-02
   2.0096290e+03   3.4883646e-02
   2.0096318e+03   3.3308500e-02
   2.0096345e+03   8.8371570e-03
   2.0096372e+03  -1.5170816e-02
   2.0096400e+03  -6.9793460e-02
   2.0096482e+03  -5.7439662e-02
   2.0096509e+03  -4.2742633e-02
   2.0096537e+03  -7.5504350e-03
   2.0096564e+03  -6.6928650e-03
   2.0096591e+03  -2.2698242e-02
   2.0096674e+03  -2.2698242e-02
   2.0096701e+03   1.8283029e-02
   2.0096728e+03   2.9756861e-02
   2.0096756e+03   1.8214796e-02
   2.0096783e+03   1.1832410e-02
   2.0096865e+03  -1.9281379e-02
   2.0096893e+03  -4.2006027e-02
   2.0096920e+03  -8.1154872e-02
   2.0096947e+03  -8.0566418e-02
   2.0096975e+03  -6.5140758e-02
   2.0097057e+03  -4.1600920e-02
   2.0097084e+03  -3.5277209e-02
   2.0097112e+03  -7.2684281e-02
   2.0097139e+03  -4.9797590e-02
   2.0097166e+03  -9.7307200e-03
   2.0097248e+03  -1.3994690e-02
   2.0097276e+03  -6.2503230e-02
   2.0097303e+03  -5.9228644e-02
   2.0097331e+03  -1.3059518e-02
   2.0097358e+03   2.0496138e-02
   2.0097440e+03  -1.2245412e-02
   2.0097467e+03  -7.2914120e-03
   2.0097495e+03   1.5454514e-02
   2.0097522e+03   3.7039570e-02
   2.0097550e+03   4.4223223e-02
   2.0097632e+03  -8.9726800e-05
   2.0097659e+03  -5.7988800e-03
   2.0097687e+03   3.8898462e-02
   2.0097714e+03   1.6452493e-02
   2.0097741e+03   1.8694440e-03
   2.0097823e+03  -3.7747826e-02
   2.0097851e+03  -1.8301449e-02
   2.0097878e+03  -4.1176862e-02
   2.0097906e+03   2.1333730e-03
   2.0097933e+03   3.2883488e-02
   2.0098015e+03  -3.7662700e-04
   2.0098042e+03   2.2278806e-02
   2.0098070e+03   2.5968263e-02
   2.0098097e+03   1.9894524e-02
   2.0098125e+03   1.7870991e-02
   2.0098207e+03   3.7640947e-02
   2.0098234e+03   5.5074899e-02
   2.0098261e+03   7.3188729e-02
   2.0098289e+03   1.9194767e-02
   2.0098316e+03   6.4863017e-02
   2.0098398e+03   5.1066554e-02
   2.0098426e+03   4.6567363e-02
   2.0098453e+03   1.3205402e-02
   2.0098480e+03   1.0974964e-02
   2.0098508e+03   1.3715747e-02
   2.0098590e+03  -9.8873810e-03
   2.0098617e+03   5.5940650e-03
   2.0098645e+03  -1.8258300e-04
   2.0098672e+03   1.1568665e-02
   2.0098700e+03   1.5867651e-02
   2.0098782e+03  -5.2276830e-03
   2.0098809e+03   1.2244790e-02
   2.0098836e+03  -5.3349920e-03
   2.0098864e+03   2.7746901e-02
   2.0098891e+03   2.5338923e-02
   2.0098973e+03   1.1538782e-02
   2.0099001e+03   2.2407496e-02
   2.0099028e+03   1.0950433e-02
   2.0099055e+03   6.6427855e-02
   2.0099083e+03   4.6745667e-02
   2.0099165e+03   3.8901992e-02
   2.0099192e+03   2.9605930e-03
   2.0099220e+03   2.1029250e-03
   2.0099247e+03  -1.6511870e-03
   2.0099274e+03  -2.8007125e-02
   2.0099357e+03   6.5382040e-03
   2.0099384e+03   1.0761969e-02
   2.0099411e+03   4.5666627e-02
   2.0099439e+03   8.7607940e-03
   2.0099466e+03   3.8208640e-03
   2.0099548e+03  -2.8763520e-03
   2.0099576e+03   2.4982277e-02
   2.0099603e+03   2.1830190e-03
   2.0099630e+03   3.0422141e-02
   2.0099658e+03   5.9371790e-03
   2.0099740e+03   1.1344466e-02
   2.0099767e+03   1.5520528e-02
   2.0099795e+03  -3.8941410e-03
   2.0099822e+03  -7.2856760e-03
   2.0099849e+03  -7.2856760e-03
   2.0099932e+03  -7.2856760e-03
   2.0099959e+03  -2.7920839e-02
   2.0099986e+03   5.5722030e-03
   2.0100014e+03   5.2863730e-03
   2.0100041e+03   5.2863730e-03
   2.0100123e+03  -1.0082520e-03
   2.0100151e+03   4.5338723e-02
   2.0100178e+03   2.8518229e-02
   2.0100205e+03   2.0185913e-02
   2.0100233e+03   3.8718219e-02
   2.0100315e+03   1.5625797e-02
   2.0100342e+03   4.0724835e-02
   2.0100370e+03   4.7874164e-02
   2.0100397e+03   2.2028652e-02
   2.0100424e+03   3.3956892e-02
   2.0100506e+03   2.3038085e-02
   2.0100534e+03   4.5955512e-02
   2.0100561e+03   5.3623666e-02
   2.0100589e+03   3.3642000e-02
   2.0100616e+03   2.5538585e-02
   2.0100698e+03   4.0488049e-02
   2.0100726e+03   4.5943950e-03
   2.0100753e+03   3.1549908e-02
   2.0100780e+03   2.9980665e-02
   2.0100808e+03   1.5515542e-02
   2.0100890e+03   5.5390360e-03
   2.0100917e+03   5.0754880e-03
   2.0100945e+03  -7.8258100e-03
   2.0100972e+03  -1.1101850e-02
   2.0100999e+03   2.0872412e-02
   2.0101081e+03   1.0769787e-02
   2.0101109e+03  -9.6157340e-03
   2.0101136e+03  -1.2859943e-02
   2.0101164e+03  -1.4750286e-02
   2.0101191e+03  -1.6966574e-02
   2.0101273e+03   1.2911650e-03
   2.0101300e+03  -2.1025753e-02
   2.0101328e+03  -2.5376760e-02
   2.0101355e+03  -4.1741433e-02
   2.0101383e+03  -7.2951006e-02
   2.0101465e+03  -2.4641198e-02
   2.0101492e+03   2.9052020e-03
   2.0101520e+03  -1.6649302e-02
   2.0101547e+03   8.7162000e-04
   2.0101574e+03  -3.6624561e-02
   2.0101656e+03  -4.7287928e-02
   2.0101684e+03  -4.3755107e-02
   2.0101711e+03  -4.9447950e-02
   2.0101739e+03  -1.8402963e-02
   2.0101766e+03  -3.8823333e-02
   2.0101848e+03  -4.8860940e-02
   2.0101875e+03  -5.4277584e-02
   2.0101903e+03  -2.6749226e-02
   2.0101930e+03  -1.2455974e-02
   2.0101958e+03  -3.4961763e-02
   2.0102040e+03  -1.8295263e-02
   2.0102067e+03  -2.0738073e-02
   2.0102094e+03  -3.2819592e-02
   2.0102122e+03  -1.1923816e-02
   2.0102149e+03   5.8263290e-03
   2.0102231e+03   6.9180550e-03
   2.0102259e+03  -1.4450658e-02
   2.0102286e+03  -1.8818801e-02
   2.0102313e+03  -4.4723484e-02
   2.0102341e+03  -2.2531683e-02
   2.0102423e+03  -2.9503226e-02
   2.0102450e+03  -2.1817290e-02
   2.0102478e+03  -1.8087643e-02
   2.0102505e+03  -2.7913312e-02
   2.0102533e+03  -2.7913312e-02
   2.0102615e+03  -2.7913312e-02
   2.0102642e+03  -3.9402736e-02
   2.0102669e+03  -1.8618934e-02
   2.0102697e+03  -1.9340613e-02
   2.0102724e+03  -3.4907937e-02
   2.0102806e+03  -2.8333981e-02
   2.0102834e+03  -3.6330596e-02
   2.0102861e+03  -3.2062484e-02
   2.0102888e+03  -4.5994230e-02
   2.0102916e+03  -5.2537500e-04
   2.0102998e+03   1.8845119e-02
   2.0103025e+03  -1.6834143e-02
   2.0103053e+03   7.4972290e-03
   2.0103080e+03   9.4694250e-03
   2.0103107e+03   5.9175720e-03
   2.0103190e+03   1.1222472e-02
   2.0103217e+03   5.2876477e-02
   2.0103244e+03   2.9145064e-02
   2.0103272e+03  -1.7614790e-02
   2.0103299e+03  -1.4406189e-02
   2.0103381e+03  -1.4406189e-02
   2.0103409e+03  -1.3937600e-03
   2.0103436e+03   4.5727470e-02
   2.0103463e+03   7.0095610e-02
   2.0103491e+03   5.0632105e-02
   2.0103573e+03   6.2833660e-03
   2.0103600e+03  -2.1586231e-02
   2.0103628e+03   1.9150995e-02
   2.0103655e+03   1.4072821e-02
   2.0103682e+03   5.1356888e-02
   2.0103765e+03   7.5839052e-02
   2.0103792e+03   4.7954286e-02
   2.0103819e+03   6.8410123e-02
   2.0103847e+03   3.2484980e-02
   2.0103874e+03  -4.3977899e-02
   2.0103956e+03  -1.4172727e-02
   2.0103984e+03  -3.4265547e-02
   2.0104011e+03  -1.6428016e-02
   2.0104038e+03  -3.0398460e-02
   2.0104066e+03  -6.3815250e-03
   2.0104148e+03  -6.3815250e-03
   2.0104175e+03  -9.4556730e-03
   2.0104203e+03  -3.2125469e-02
   2.0104230e+03  -2.8768233e-02
   2.0104257e+03  -1.1825226e-02
   2.0104339e+03   2.4151890e-03
   2.0104367e+03  -1.7119640e-02
   2.0104394e+03  -3.0409594e-02
   2.0104422e+03  -2.2422685e-02
   2.0104449e+03  -1.0736800e-03
   2.0104531e+03  -1.1782495e-02
   2.0104559e+03  -2.1404602e-02
   2.0104586e+03  -3.9404524e-02
   2.0104613e+03  -3.6140741e-02
   2.0104641e+03  -6.2988974e-02
   2.0104723e+03  -2.8496707e-02
   2.0104750e+03  -1.2949418e-02
   2.0104778e+03   2.2147410e-02
   2.0104805e+03   2.4227949e-02
   2.0104832e+03  -4.8271950e-03
   2.0104914e+03  -7.2654760e-03
   2.0104942e+03   2.1202549e-02
   2.0104969e+03  -1.7345603e-02
   2.0104997e+03   8.3627070e-03
   2.0105024e+03  -1.6460237e-02
   2.0105106e+03  -2.2111020e-03
   2.0105133e+03  -5.6628460e-03
   2.0105161e+03  -1.7213225e-02
   2.0105188e+03  -1.6792220e-02
   2.0105216e+03  -1.2809197e-02
   2.0105298e+03  -1.1840940e-02
   2.0105325e+03  -2.2000873e-02
   2.0105352e+03  -3.7807007e-02
   2.0105380e+03  -8.0468820e-03
   2.0105407e+03   7.1715010e-03
   2.0105489e+03   1.1725383e-02
   2.0105517e+03   4.6612550e-03
   2.0105544e+03  -1.1902000e-02
   2.0105572e+03  -3.2814000e-03
   2.0105599e+03  -2.4138390e-03
   2.0105681e+03  -2.9458329e-02
   2.0105708e+03   1.1021590e-02
   2.0105736e+03   1.7521321e-02
   2.0105763e+03   1.3851360e-02
   2.0105791e+03  -2.8325710e-03
   2.0105873e+03  -3.4204020e-02
   2.0105900e+03  -3.1673933e-02
   2.0105927e+03  -2.4005787e-02
   2.0105955e+03  -8.8843240e-03
   2.0105982e+03   4.0743000e-03
   2.0106064e+03  -7.9218490e-03
   2.0106092e+03  -1.0222464e-02
   2.0106119e+03   6.3341070e-03
   2.0106146e+03  -4.1451330e-03
   2.0106174e+03   1.9547020e-03
   2.0106256e+03   1.1440433e-02
   2.0106283e+03  -1.8736751e-02
   2.0106311e+03  -2.8778592e-02
   2.0106338e+03   1.1168198e-02
   2.0106365e+03   1.0918499e-02
   2.0106448e+03  -1.0986130e-03
   2.0106475e+03   1.9886710e-03
   2.0106502e+03   1.9380040e-03
   2.0106530e+03   3.1703830e-03
   2.0106557e+03  -7.2515740e-03
   2.0106639e+03  -7.2515740e-03
   2.0106667e+03  -2.6549957e-02
   2.0106694e+03  -3.6425089e-02
   2.0106721e+03  -4.5515853e-02
   2.0106749e+03  -3.3157625e-02
   2.0106831e+03  -2.0727470e-02
   2.0106858e+03  -5.1073640e-03
   2.0106886e+03  -1.6986972e-02
   2.0106913e+03  -2.1733770e-02
   2.0106940e+03  -3.2740621e-02
   2.0107023e+03  -3.5561630e-03
   2.0107050e+03  -2.3322885e-02
   2.0107077e+03  -1.6398865e-02
   2.0107105e+03  -5.4940190e-03
   2.0107132e+03  -1.6689040e-03
   2.0107214e+03   1.1284414e-02
   2.0107242e+03   7.2565990e-03
   2.0107269e+03   2.4938865e-02
   2.0107296e+03   3.2033233e-02
   2.0107324e+03  -2.3365446e-02
   2.0107406e+03  -1.0825440e-03
   2.0107433e+03  -3.5954780e-03
   2.0107461e+03  -3.3850450e-02
   2.0107488e+03  -2.7046682e-02
   2.0107515e+03  -2.8484700e-02
   2.0107598e+03   1.6760910e-03
   2.0107625e+03  -3.9393365e-02
   2.0107652e+03  -4.6854804e-02
   2.0107680e+03  -2.9381449e-02
   2.0107707e+03  -3.0831450e-02
   2.0107789e+03  -5.9418517e-02
   2.0107817e+03  -2.3119310e-02
   2.0107844e+03  -4.6548290e-02
   2.0107871e+03  -1.0104494e-02
   2.0107899e+03  -1.5340342e-02
   2.0107981e+03  -2.9601467e-02
   2.0108008e+03  -3.3864494e-02
   2.0108036e+03  -3.6214158e-02
   2.0108063e+03  -4.0798278e-02
   2.0108090e+03  -3.9457980e-02
   2.0108172e+03  -4.7064648e-02
   2.0108200e+03  -4.0051948e-02
   2.0108227e+03  -4.0066972e-02
   2.0108255e+03  -4.2765918e-02
   2.0108282e+03  -5.9448410e-02
   2.0108364e+03  -4.5476142e-02
   2.0108392e+03  -5.9774742e-02
   2.0108419e+03  -4.0903375e-02
   2.0108446e+03  -5.9698478e-02
   2.0108474e+03  -5.4899742e-02
   2.0108556e+03  -4.2353350e-02
   2.0108583e+03  -5.8059747e-02
   2.0108611e+03  -3.6141650e-02
   2.0108638e+03  -2.6846525e-02
   2.0108665e+03  -3.3594383e-02
   2.0108747e+03  -3.6120591e-02
   2.0108775e+03  -1.8606427e-02
   2.0108802e+03  -3.2337157e-02
   2.0108830e+03  -2.9509825e-02
   2.0108857e+03  -4.1272655e-02
   2.0108939e+03  -3.2048136e-02
   2.0108966e+03  -2.3776984e-02
   2.0108994e+03  -3.4972065e-02
   2.0109021e+03  -4.1251282e-02
   2.0109049e+03  -4.1281727e-02
   2.0109131e+03  -1.7519390e-02
   2.0109158e+03  -2.7392120e-02
   2.0109185e+03  -3.2785568e-02
   2.0109213e+03  -4.3045835e-02
   2.0109240e+03  -2.9611215e-02
   2.0109322e+03  -3.7818368e-02
   2.0109350e+03  -5.4706923e-02
   2.0109377e+03  -4.6204371e-02
   2.0109405e+03  -5.1608282e-02
   2.0109432e+03  -5.3263981e-02
   2.0109514e+03  -8.4817184e-02
   2.0109541e+03  -5.5024211e-02
   2.0109569e+03  -5.2693430e-02
   2.0109596e+03  -4.2687368e-02
   2.0109624e+03  -2.7983585e-02
   2.0109706e+03  -2.2298760e-02
   2.0109733e+03  -5.2817556e-02
   2.0109760e+03  -5.9468483e-02
   2.0109788e+03  -4.4390012e-02
   2.0109815e+03  -4.5940993e-02
   2.0109897e+03  -4.5940993e-02
   2.0109925e+03  -4.5940993e-02
   2.0109952e+03  -5.2098272e-02
   2.0109979e+03  -5.6606897e-02
   2.0110007e+03  -6.2691005e-02
   2.0110089e+03  -6.2691005e-02
   2.0110116e+03  -8.2550050e-02
   2.0110144e+03  -6.9574279e-02
   2.0110171e+03  -4.0345287e-02
   2.0110198e+03  -3.3721905e-02
   2.0110281e+03  -2.7592344e-02
   2.0110308e+03  -5.4996486e-02
   2.0110335e+03  -6.1468219e-02
   2.0110363e+03  -4.0861466e-02
   2.0110390e+03  -6.7719137e-02
   2.0110472e+03  -6.3417650e-02
   2.0110500e+03  -5.7749056e-02
   2.0110527e+03  -2.8303689e-02
   2.0110554e+03  -1.7511553e-02
   2.0110582e+03  -1.6340800e-02
   2.0110664e+03  -4.1635263e-02
   2.0110691e+03  -1.5047839e-02
   2.0110719e+03  -3.1466231e-02
   2.0110746e+03  -4.7002005e-02
   2.0110773e+03  -2.2607921e-02
   2.0110856e+03  -4.6233673e-02
   2.0110883e+03  -4.4038429e-02
   2.0110910e+03  -3.6429375e-02
   2.0110938e+03  -3.1426221e-02
   2.0110965e+03  -3.8931488e-02
   2.0111047e+03  -3.8264567e-02
   2.0111075e+03  -4.5139474e-02
   2.0111102e+03  -1.7072124e-02
   2.0111129e+03  -2.3255835e-02
   2.0111157e+03  -4.1201762e-02
   2.0111239e+03  -3.6200916e-02
   2.0111266e+03  -2.9652861e-02
   2.0111294e+03  -3.3404238e-02
   2.0111321e+03  -3.9324386e-02
   2.0111348e+03  -3.5818031e-02
   2.0111431e+03  -2.2108253e-02
   2.0111458e+03  -7.6719800e-03
   2.0111485e+03  -1.3187290e-03
   2.0111513e+03  -1.1477659e-02
   2.0111540e+03  -3.3578889e-02
   2.0111622e+03  -3.6500767e-02
   2.0111650e+03   1.4155869e-02
   2.0111677e+03   1.9785274e-02
   2.0111704e+03   7.4400000e-03
   2.0111732e+03   1.9785274e-02
   2.0111814e+03   1.5008824e-02
   2.0111841e+03   1.8104200e-04
   2.0111869e+03  -3.2956050e-03
   2.0111896e+03  -3.2100970e-03
   2.0111923e+03  -1.0508986e-02
   2.0112005e+03  -1.6538660e-02
   2.0112033e+03  -3.7272120e-03
   2.0112060e+03   8.6924470e-03
   2.0112088e+03   7.3190200e-04
   2.0112115e+03   1.2974900e-04
   2.0112197e+03   2.2639312e-02
   2.0112224e+03   2.8592000e-02
   2.0112252e+03   1.8540577e-02
   2.0112279e+03   1.9405900e-05
   2.0112307e+03   1.6264780e-02
   2.0112389e+03   8.1389730e-03
   2.0112416e+03   1.0470318e-02
   2.0112444e+03   8.7323600e-03
   2.0112471e+03  -2.3546040e-02
   2.0112498e+03  -2.0029543e-02
   2.0112580e+03  -2.2630825e-02
   2.0112608e+03  -2.1501959e-02
   2.0112635e+03  -8.1180050e-03
   2.0112663e+03   5.0004150e-03
   2.0112690e+03  -9.1370820e-03
   2.0112772e+03   3.1356020e-03
   2.0112799e+03  -8.4228420e-03
   2.0112827e+03  -9.2451280e-03
   2.0112854e+03  -3.4921969e-02
   2.0112882e+03  -2.9069770e-02
   2.0112964e+03   4.4970020e-03
   2.0112991e+03  -5.3839210e-03
   2.0113018e+03  -2.5746127e-02
   2.0113046e+03  -3.0833838e-02
   2.0113073e+03  -3.0833838e-02
   2.0113155e+03  -3.0833838e-02
   2.0113183e+03  -2.7202821e-02
   2.0113210e+03  -4.1101176e-02
   2.0113238e+03  -4.1118549e-02
   2.0113265e+03  -4.1118549e-02
   2.0113347e+03  -4.1118549e-02
   2.0113374e+03  -3.4166667e-02
   2.0113402e+03  -1.5503876e-02
   2.0113429e+03  -2.0565553e-02
   2.0113457e+03  -4.1775457e-02
   2.0113539e+03  -1.1139241e-02
   2.0113566e+03  -3.0848329e-02
   2.0113593e+03  -3.3074935e-02
   2.0113621e+03  -3.5276486e-02
   2.0113648e+03  -2.9974160e-02
   2.0113730e+03  -2.7835052e-02
   2.0113758e+03  -2.1428571e-02
   2.0113785e+03  -2.9591837e-02
   2.0113812e+03  -3.2653061e-02
   2.0113840e+03  -2.7067669e-02
   2.0113922e+03  -1.0576923e-02
   2.0113949e+03  -2.3471883e-02
   2.0113977e+03  -2.6405868e-02
   2.0114004e+03  -2.0338983e-02
   2.0114031e+03  -1.4388489e-02
   2.0114114e+03  -1.5347722e-02
   2.0114141e+03  -2.9268293e-02
   2.0114168e+03  -1.6464891e-02
   2.0114196e+03  -1.6190476e-02
   2.0114223e+03  -3.3816425e-02
   2.0114305e+03  -2.8915663e-02
   2.0114333e+03  -2.8846154e-02
   2.0114360e+03  -3.3018868e-02
   2.0114387e+03  -4.3498818e-02
   2.0114415e+03  -4.4341801e-02
   2.0114497e+03  -3.8181818e-02
   2.0114524e+03  -3.3410673e-02
   2.0114552e+03  -2.2371365e-02
   2.0114579e+03  -3.4146341e-02
   2.0114606e+03  -3.3333333e-02
   2.0114689e+03  -1.7078652e-02
   2.0114716e+03  -2.8103044e-02
   2.0114743e+03  -1.8140590e-02
   2.0114771e+03  -1.9006479e-02
   2.0114798e+03  -4.4444444e-02
   2.0114880e+03  -6.2472885e-02
   2.0114908e+03  -4.5916115e-02
   2.0114935e+03  -5.4545455e-02
   2.0114962e+03  -6.5402844e-02
   2.0114990e+03  -7.4576271e-02
   2.0115072e+03  -6.7307692e-02
   2.0115099e+03  -6.2264151e-02
   2.0115127e+03  -6.8934240e-02
   2.0115154e+03  -7.3394495e-02
   2.0115181e+03  -7.7876106e-02
   2.0115264e+03  -7.9497908e-02
   2.0115291e+03  -6.9456067e-02
   2.0115318e+03  -5.7627119e-02
   2.0115346e+03  -4.0000000e-02
   2.0115373e+03  -6.0285132e-02
   2.0115455e+03  -5.2859961e-02
   2.0115483e+03  -5.5757576e-02
   2.0115510e+03  -6.1864407e-02
   2.0115537e+03  -6.6071429e-02
   2.0115565e+03  -6.8468468e-02
   2.0115647e+03  -4.5119306e-02
   2.0115674e+03  -5.9030837e-02
   2.0115702e+03  -7.3593074e-02
   2.0115729e+03  -8.1222707e-02
   2.0115756e+03  -7.8969957e-02
   2.0115838e+03  -5.6184486e-02
   2.0115866e+03  -5.4141414e-02
   2.0115893e+03  -4.7937132e-02
   2.0115921e+03  -5.2075472e-02
   2.0115948e+03  -4.6069470e-02
   2.0116030e+03  -4.9066667e-02
   2.0116057e+03  -6.5550661e-02
   2.0116085e+03  -6.2416107e-02
   2.0116112e+03  -5.1446945e-02
   2.0116140e+03  -4.1196013e-02
   2.0116222e+03  -4.7887324e-02
   2.0116249e+03  -3.9721254e-02
   2.0116277e+03  -1.5384615e-02
   2.0116304e+03  -1.0526316e-02
   2.0116331e+03  -1.7891374e-02
   2.0116413e+03   1.0210210e-02
   2.0116441e+03  -4.7734139e-02
   2.0116468e+03  -3.6521740e-03
   2.0116496e+03  -1.1275964e-02
   2.0116523e+03  -3.8922156e-02
   2.0116605e+03  -3.8922156e-02
   2.0116632e+03  -6.5015480e-02
   2.0116660e+03  -6.3502455e-02
   2.0116687e+03  -2.8753994e-02
   2.0116715e+03  -1.8181818e-02
   2.0116797e+03   2.2888283e-02
   2.0116824e+03   4.3843030e-03
   2.0116851e+03  -2.6895565e-02
   2.0116879e+03  -2.9310345e-02
   2.0116906e+03  -3.1250000e-03
   2.0116988e+03  -2.2670025e-02
   2.0117016e+03  -4.7139108e-02
   2.0117043e+03  -4.2391304e-02
   2.0117070e+03  -5.0071942e-02
   2.0117098e+03  -2.5000000e-02
   2.0117180e+03  -1.1780455e-02
   2.0117207e+03  -4.9864500e-03
   2.0117235e+03   1.7112299e-02
   2.0117262e+03   2.6566416e-02
   2.0117290e+03   1.7721519e-02
   2.0117372e+03   1.7302799e-02
   2.0117399e+03   2.5196850e-02
   2.0117426e+03   2.7012987e-02
   2.0117454e+03   1.5706806e-02
   2.0117481e+03   2.7654321e-02
   2.0117563e+03   2.0823245e-02
   2.0117591e+03  -8.6124400e-03
   2.0117618e+03  -2.3115578e-02
   2.0117645e+03  -3.1746032e-02
   2.0117673e+03  -2.7476882e-02
   2.0117755e+03  -4.0111421e-02
   2.0117782e+03  -3.0726257e-02
   2.0117810e+03  -1.9710145e-02
   2.0117837e+03  -7.3033710e-03
   2.0117864e+03  -3.4104046e-02
   2.0117947e+03  -1.4306152e-02
   2.0117974e+03  -1.0055866e-02
   2.0118001e+03  -1.3086771e-02
   2.0118029e+03   1.6393443e-02
   2.0118056e+03   1.5319150e-03
   2.0118138e+03  -1.1014493e-02
   2.0118166e+03   8.5470090e-03
   2.0118193e+03   7.2000000e-03
   2.0118220e+03  -4.9333333e-02
   2.0118248e+03  -2.2704508e-02
   2.0118330e+03   1.4814815e-02
   2.0118357e+03   2.9322268e-02
   2.0118385e+03   1.0888252e-02
   2.0118412e+03  -7.1535020e-03
   2.0118439e+03   2.0749280e-02
   2.0118522e+03   1.3086771e-02
   2.0118549e+03   1.4751773e-02
   2.0118576e+03  -1.1522630e-03
   2.0118604e+03  -1.2517007e-02
   2.0118631e+03  -4.0404040e-02
   2.0118713e+03  -8.8642660e-03
   2.0118741e+03  -7.3781290e-03
   2.0118768e+03  -3.4100135e-02
   2.0118795e+03  -3.1216931e-02
   2.0118823e+03  -1.7965654e-02
   2.0118905e+03  -1.5656566e-02
   2.0118932e+03  -2.3028786e-02
   2.0118960e+03  -1.5789474e-02
   2.0118987e+03  -2.8468034e-02
   2.0119014e+03  -5.4080390e-02
   2.0119097e+03  -4.6173149e-02
   2.0119124e+03  -6.3346105e-02
   2.0119151e+03  -5.0948509e-02
   2.0119179e+03  -2.7285130e-02
   2.0119206e+03  -2.3463687e-02
   2.0119288e+03  -3.7223043e-02
   2.0119316e+03  -3.2023290e-02
   2.0119343e+03  -6.3759398e-02
   2.0119370e+03  -2.7722772e-02
   2.0119398e+03  -7.7809798e-02
   2.0119480e+03  -3.4993271e-02
   2.0119507e+03  -3.7940379e-02
   2.0119535e+03  -2.9765013e-02
   2.0119562e+03  -5.2759085e-02
   2.0119589e+03  -3.6315087e-02
   2.0119671e+03  -3.8821954e-02
   2.0119699e+03  -5.5230126e-02
   2.0119726e+03  -4.4880785e-02
   2.0119754e+03  -7.1304348e-02
   2.0119781e+03  -7.3255814e-02
   2.0119863e+03  -7.1511628e-02
   2.0119890e+03  -7.1511628e-02
   2.0119918e+03  -5.8789625e-02
   2.0119945e+03  -4.9714286e-02
   2.0119973e+03  -6.4347826e-02
   2.0120055e+03  -6.4347826e-02
   2.0120082e+03  -5.9084195e-02
   2.0120110e+03  -4.6956522e-02
   2.0120137e+03  -4.4569817e-02
   2.0120164e+03  -6.2059238e-02
   2.0120246e+03  -4.8753463e-02
   2.0120274e+03  -5.9025788e-02
   2.0120301e+03  -4.4318182e-02
   2.0120329e+03  -5.5555556e-02
   2.0120356e+03  -5.6477438e-02
   2.0120438e+03  -8.3109118e-02
   2.0120465e+03  -7.6923077e-02
   2.0120493e+03  -6.4296754e-02
   2.0120520e+03  -8.1848185e-02
   2.0120548e+03  -5.2597403e-02
   2.0120630e+03  -6.0869565e-02
   2.0120657e+03  -6.2771285e-02
   2.0120684e+03  -6.3893511e-02
   2.0120712e+03  -6.4335664e-02
   2.0120739e+03  -7.1378092e-02
   2.0120821e+03  -5.7045840e-02
   2.0120849e+03  -6.8411867e-02
   2.0120876e+03  -6.1538462e-02
   2.0120903e+03  -5.6400742e-02
   2.0120931e+03  -8.8188976e-02
   2.0121013e+03  -6.6406250e-02
   2.0121040e+03  -4.8155340e-02
   2.0121068e+03  -3.0476190e-02
   2.0121095e+03  -5.5384615e-02
   2.0121123e+03  -4.8148148e-02
   2.0121205e+03  -5.1301115e-02
   2.0121232e+03  -3.6956522e-02
   2.0121259e+03  -2.6116838e-02
   2.0121287e+03  -7.2992701e-02
   2.0121314e+03  -5.4212454e-02
   2.0121396e+03  -5.8666667e-02
   2.0121424e+03  -5.4198473e-02
   2.0121451e+03  -4.5692884e-02
   2.0121478e+03  -5.6113744e-02
   2.0121506e+03  -4.8322148e-02
   2.0121588e+03  -3.9282342e-02
   2.0121615e+03  -4.8979592e-02
   2.0121643e+03  -3.8797284e-02
   2.0121670e+03  -3.5467980e-02
   2.0121697e+03  -1.1439470e-03
   2.0121780e+03   3.4686350e-03
   2.0121807e+03   1.2631579e-02
   2.0121834e+03  -2.6519337e-02
   2.0121862e+03  -3.4782609e-02
   2.0121889e+03  -2.7093133e-02
   2.0121971e+03  -1.5613383e-02
   2.0121999e+03  -4.0847784e-02
   2.0122026e+03  -3.6363636e-02
   2.0122053e+03  -5.7373737e-02
   2.0122081e+03  -7.9324895e-02
   2.0122163e+03  -1.1022222e-01
   2.0122190e+03  -5.9453552e-02
   2.0122218e+03  -7.1287129e-02
   2.0122245e+03  -6.3559322e-02
   2.0122272e+03  -8.0508475e-02
   2.0122355e+03  -6.8157614e-02
   2.0122382e+03  -5.5378062e-02
   2.0122409e+03  -2.9629630e-02
   2.0122437e+03  -1.8991098e-02
   2.0122464e+03  -3.6000000e-02
   2.0122546e+03  -4.9292929e-02
   2.0122574e+03  -3.1325301e-02
   2.0122601e+03  -2.4710425e-02
   2.0122628e+03  -3.1939163e-02
   2.0122656e+03  -3.1939163e-02
   2.0122738e+03  -3.1939163e-02
   2.0122765e+03   2.3129252e-02
   2.0122793e+03   1.1971830e-03
   2.0122820e+03  -3.4879406e-02
   2.0122847e+03   1.3913043e-02
   2.0122930e+03  -1.5972222e-02
   2.0122957e+03  -5.0181818e-02
   2.0122984e+03  -1.6753927e-02
   2.0123012e+03  -1.5780446e-02
   2.0123039e+03  -3.4146341e-02
   2.0123121e+03  -1.3377926e-02
   2.0123149e+03  -3.9242685e-02
   2.0123176e+03  -4.4522968e-02
   2.0123203e+03  -4.0630473e-02
   2.0123231e+03  -7.5045537e-02
   2.0123313e+03  -3.4875445e-02
   2.0123340e+03  -4.8949772e-02
   2.0123368e+03  -3.9391226e-02
   2.0123395e+03  -3.4751773e-02
   2.0123422e+03  -1.4558059e-02
   2.0123504e+03  -1.5251300e-02
   2.0123532e+03   6.1742740e-03
   2.0123559e+03   8.9600000e-03
   2.0123587e+03   1.4696486e-02
   2.0123614e+03   1.8354430e-02
   2.0123696e+03   2.6686434e-02
   2.0123723e+03   4.0229885e-02
   2.0123751e+03   4.0392707e-02
   2.0123778e+03   4.1873278e-02
   2.0123806e+03   3.7860082e-02
   2.0123888e+03   2.1052632e-02
   2.0123915e+03   1.5743440e-02
   2.0123943e+03   4.1988950e-02
   2.0123970e+03   8.0229230e-03
   2.0123997e+03   9.7421200e-03
   2.0124079e+03  -6.4705880e-03
   2.0124107e+03   1.5835780e-03
   2.0124134e+03   1.4084507e-02
   2.0124162e+03   2.3365786e-02
   2.0124189e+03   2.6594301e-02
   2.0124271e+03   2.6594301e-02
   2.0124298e+03   2.6594301e-02
   2.0124326e+03  -1.3675210e-03
   2.0124353e+03   1.4347202e-02
   2.0124381e+03   2.4397163e-02
   2.0124463e+03   4.0055633e-02
   2.0124490e+03   2.4010914e-02
   2.0124517e+03   1.9230769e-02
   2.0124545e+03   4.0443210e-03
   2.0124572e+03  -1.3161660e-02
   2.0124654e+03   9.4972070e-03
   2.0124682e+03  -1.9186047e-02
   2.0124709e+03  -8.2840240e-03
   2.0124736e+03   9.9125360e-03
   2.0124764e+03   1.4684290e-03
   2.0124846e+03   2.4581006e-02
   2.0124873e+03   2.1155184e-02
   2.0124901e+03  -1.2985180e-03
   2.0124928e+03  -7.8762310e-03
   2.0124956e+03  -2.9518072e-02
   2.0125038e+03  -1.5432099e-02
   2.0125065e+03  -2.2508039e-02
   2.0125092e+03  -1.1968504e-02
   2.0125120e+03   5.6363640e-03
   2.0125147e+03   2.5507246e-02
   2.0125229e+03   9.2753620e-03
   2.0125257e+03   3.5687700e-04
   2.0125284e+03  -6.5720700e-04
   2.0125311e+03   5.1593770e-03
   2.0125339e+03  -9.6385540e-03
   2.0125421e+03  -3.5346100e-04
   2.0125448e+03  -1.3834586e-02
   2.0125476e+03  -2.4018476e-02
   2.0125503e+03  -2.2360248e-02
   2.0125530e+03   2.0118340e-03
   2.0125613e+03  -1.1412300e-04
   2.0125640e+03   1.6111111e-02
   2.0125667e+03   2.2889044e-02
   2.0125695e+03   8.8235300e-04
   2.0125722e+03  -5.5214700e-04
   2.0125804e+03   7.5889330e-03
   2.0125832e+03   2.2535211e-02
   2.0125859e+03   7.7356970e-03
   2.0125886e+03   6.0946746e-02
   2.0125914e+03  -2.4749164e-02
   2.0125996e+03  -5.0847460e-03
   2.0126023e+03  -2.5762710e-03
   2.0126051e+03  -1.0774410e-03
   2.0126078e+03   1.6949153e-02
   2.0126105e+03   2.2857143e-02
   2.0126188e+03   2.2129086e-02
   2.0126215e+03   4.6896550e-03
   2.0126242e+03   1.9112628e-02
   2.0126270e+03   1.1034483e-02
   2.0126297e+03   9.6885810e-03
   2.0126379e+03  -3.0550620e-03
   2.0126407e+03  -9.4631480e-03
   2.0126434e+03   7.7601410e-03
   2.0126461e+03   9.6468560e-03
   2.0126489e+03  -1.0958904e-02
   2.0126571e+03  -1.0958904e-02
   2.0126598e+03  -8.8888890e-03
   2.0126626e+03  -1.3013699e-02
   2.0126653e+03   8.5667220e-03
   2.0126680e+03  -1.5384620e-03
   2.0126762e+03  -2.6252159e-02
   2.0126790e+03  -1.9563319e-02
   2.0126817e+03  -2.4285714e-02
   2.0126845e+03  -2.8897338e-02
   2.0126872e+03   7.1287130e-03
   2.0126954e+03   1.0831721e-02
   2.0126982e+03  -8.6105680e-03
   2.0127009e+03   9.6288900e-04
   2.0127036e+03   2.2745098e-02
   2.0127064e+03  -1.1063830e-03
   2.0127146e+03   1.8276220e-02
   2.0127173e+03   1.3849287e-02
   2.0127201e+03   3.9710440e-03
   2.0127228e+03   1.0226155e-02
   2.0127255e+03   7.1936760e-03
   2.0127337e+03   1.3819578e-02
   2.0127365e+03   2.9739777e-02
   2.0127392e+03   2.5577265e-02
   2.0127420e+03   4.9129240e-03
   2.0127447e+03   1.4705882e-02
   2.0127529e+03  -3.3082710e-03
   2.0127556e+03   3.2452830e-03
   2.0127584e+03  -2.2415460e-03
   2.0127611e+03   8.4942080e-03
   2.0127639e+03   1.9723870e-03
   2.0127721e+03   1.8532819e-02
   2.0127748e+03   1.8268316e-02
   2.0127776e+03   1.6479401e-02
   2.0127803e+03  -1.5458940e-03
   2.0127830e+03  -2.9019610e-03
   2.0127912e+03  -1.4271556e-02
   2.0127940e+03  -3.1307930e-02
   2.0127967e+03  -3.6403034e-02
   2.0127995e+03  -1.5221987e-02
   2.0128022e+03   1.2358390e-03
   2.0128104e+03   1.1382114e-02
   2.0128131e+03   2.5680934e-02
   2.0128159e+03   1.6470588e-02
   2.0128186e+03   1.8713450e-02
   2.0128214e+03   2.3278370e-03
   2.0128296e+03   1.1331445e-02
   2.0128323e+03   3.0291260e-03
   2.0128350e+03   2.0000000e-02
   2.0128378e+03   1.2586037e-02
   2.0128405e+03   2.7317073e-02
   2.0128487e+03   2.0909971e-02
   2.0128515e+03   1.4314120e-03
   2.0128542e+03   2.7027027e-02
   2.0128569e+03   3.0476190e-02
   2.0128597e+03   2.2748815e-02
   2.0128679e+03   2.5757576e-02
   2.0128706e+03   9.9236640e-03
   2.0128734e+03   1.2977099e-02
   2.0128761e+03   4.3144424e-02
   2.0128789e+03   4.3321300e-02
   2.0128871e+03   1.9771863e-02
   2.0128898e+03   1.2475634e-02
   2.0128925e+03   7.8649450e-03
   2.0128953e+03   5.1012150e-03
   2.0128980e+03  -1.1546392e-02
   2.0129062e+03   2.0800000e-02
   2.0129090e+03   1.0590631e-02
   2.0129117e+03   1.3654618e-02
   2.0129144e+03   1.9492386e-02
   2.0129172e+03   2.3529412e-02
   2.0129254e+03   1.6736402e-02
   2.0129281e+03   3.5908142e-02
   2.0129309e+03   3.0508475e-02
   2.0129336e+03   3.1556503e-02
   2.0129363e+03   2.7032735e-02
   2.0129446e+03   1.0041841e-02
   2.0129473e+03  -5.7391300e-03
   2.0129500e+03  -9.6280100e-04
   2.0129528e+03   8.4531590e-03
   2.0129555e+03   2.3326134e-02
   2.0129637e+03   1.3157895e-02
   2.0129665e+03   9.0090090e-03
   2.0129692e+03   2.0909091e-02
   2.0129719e+03   1.0251716e-01
   2.0129747e+03   3.7668161e-02
   2.0129829e+03   3.8478747e-02
   2.0129856e+03   3.8478747e-02
   2.0129884e+03   3.8478747e-02
   2.0129911e+03   4.2761693e-02
   2.0129938e+03   7.3661670e-02
   2.0130021e+03   7.8131635e-02
   2.0130048e+03   7.8131635e-02
   2.0130075e+03   2.8070175e-02
   2.0130103e+03   9.7323600e-03
   2.0130130e+03   1.0653753e-02
   2.0130212e+03   2.2330097e-02
   2.0130240e+03   1.9464720e-02
   2.0130267e+03   1.8491484e-02
   2.0130294e+03   2.2384428e-02
   2.0130322e+03   1.2713936e-02
   2.0130404e+03   1.0576923e-02
   2.0130431e+03  -2.0047733e-02
   2.0130459e+03  -3.3653846e-02
   2.0130486e+03  -2.3300971e-02
   2.0130513e+03  -2.1204819e-02
   2.0130595e+03  -3.9215686e-02
   2.0130623e+03  -3.0732293e-02
   2.0130650e+03  -2.9453682e-02
   2.0130678e+03  -3.3175355e-02
   2.0130705e+03  -2.9594272e-02
   2.0130787e+03  -1.2235294e-02
   2.0130815e+03  -1.3793103e-02
   2.0130842e+03  -7.4859080e-03
   2.0130869e+03   1.3333333e-02
   2.0130897e+03  -2.1621622e-02
   2.0130979e+03   1.6913319e-02
   2.0131006e+03   2.5162690e-03
   2.0131034e+03   2.5477707e-02
   2.0131061e+03   2.0295983e-02
   2.0131088e+03   8.5252960e-03
   2.0131170e+03   8.6114100e-03
   2.0131198e+03  -1.0572687e-02
   2.0131225e+03   3.8435750e-03
   2.0131253e+03   1.5349887e-02
   2.0131280e+03   1.8584071e-02
   2.0131362e+03   1.5964523e-02
   2.0131389e+03   6.0428410e-03
   2.0131417e+03   1.9842165e-02
   2.0131444e+03   2.7947598e-02
   2.0131472e+03   1.5060908e-02
   2.0131554e+03   3.4399118e-02
   2.0131581e+03   4.4943820e-02
   2.0131608e+03   1.1953042e-02
   2.0131636e+03   1.6326531e-02
   2.0131663e+03   2.1097046e-02
   2.0131745e+03   6.3655910e-03
   2.0131773e+03   1.1555560e-03
   2.0131800e+03   1.1672278e-02
   2.0131828e+03  -1.8691589e-02
   2.0131855e+03  -2.3132530e-02
   2.0131937e+03  -2.0143885e-02
   2.0131964e+03   5.2582160e-03
   2.0131992e+03  -7.0838250e-03
   2.0132019e+03  -1.2500000e-02
   2.0132047e+03  -6.9856460e-03
   2.0132129e+03  -1.7471260e-03
   2.0132156e+03   3.5010941e-02
   2.0132183e+03   2.1964097e-02
   2.0132211e+03   2.1052632e-02
   2.0132238e+03   2.0855057e-02
   2.0132320e+03   2.2018349e-02
   2.0132348e+03   1.9532045e-02
   2.0132375e+03   2.4902724e-02
   2.0132402e+03   2.1407334e-02
   2.0132430e+03   2.1407334e-02
   2.0132512e+03   2.1407334e-02
   2.0132539e+03  -7.4380200e-04
   2.0132567e+03   9.1666670e-03
   2.0132594e+03   1.9855222e-02
   2.0132621e+03   2.8691980e-03
   2.0132704e+03  -5.6155510e-03
   2.0132731e+03   9.5860600e-04
   2.0132758e+03  -1.4545455e-02
   2.0132786e+03  -1.9421965e-02
   2.0132813e+03  -7.4859080e-03
   2.0132895e+03  -1.0738255e-02
   2.0132923e+03  -1.8690745e-02
   2.0132950e+03  -3.8938050e-03
   2.0132977e+03  -9.6703300e-03
   2.0133005e+03  -8.8202870e-03
   2.0133087e+03  -1.8079096e-02
   2.0133114e+03  -8.2790700e-03
   2.0133142e+03  -3.0117647e-02
   2.0133169e+03  -2.8268551e-02
   2.0133196e+03  -3.6061684e-02
   2.0133279e+03  -5.5721393e-02
   2.0133306e+03  -3.7659033e-02
   2.0133333e+03  -1.6978777e-02
   2.0133361e+03  -5.2631579e-02
   2.0133388e+03  -3.1650750e-02
   2.0133470e+03  -3.1650750e-02
   2.0133498e+03  -2.6815642e-02
   2.0133525e+03  -1.4246575e-02
   2.0133552e+03  -1.7344173e-02
   2.0133580e+03  -1.5114710e-02
   2.0133662e+03   4.7792210e-03
   2.0133689e+03  -1.2483750e-03
   2.0133717e+03  -2.1248340e-02
   2.0133744e+03  -6.9241010e-03
   2.0133771e+03  -1.4266118e-02
   2.0133854e+03  -6.5646730e-03
   2.0133881e+03  -2.9711140e-03
   2.0133908e+03  -3.1304348e-02
   2.0133936e+03   5.5060730e-03
   2.0133963e+03   3.0729834e-02
   2.0134045e+03   2.9705506e-02
   2.0134073e+03   2.4338624e-02
   2.0134100e+03   4.0100251e-02
   2.0134127e+03   3.9751553e-02
   2.0134155e+03   3.5835351e-02
   2.0134237e+03   4.8259861e-02
   2.0134264e+03   3.9375750e-02
   2.0134292e+03   3.2369942e-02
   2.0134319e+03   3.2815965e-02
   2.0134346e+03   4.4230770e-03
   2.0134428e+03   2.3529412e-02
   2.0134456e+03   2.2331839e-02
   2.0134483e+03   4.1638981e-02
   2.0134511e+03   2.9235880e-02
   2.0134538e+03   3.6529680e-02
   2.0134620e+03   3.2241580e-02
   2.0134648e+03   2.8604383e-02
   2.0134675e+03   2.3282887e-02
   2.0134702e+03   4.4212722e-02
   2.0134730e+03   5.3225806e-02
   2.0134812e+03   4.6124764e-02
   2.0134839e+03   5.0880626e-02
   2.0134867e+03   4.2767296e-02
   2.0134894e+03   5.1063830e-02
   2.0134921e+03   5.0992685e-02
   2.0135003e+03   1.9193021e-02
   2.0135031e+03   2.2657952e-02
   2.0135058e+03   6.7377400e-03
   2.0135086e+03  -2.7771560e-03
   2.0135113e+03   1.4096916e-02
   2.0135195e+03   4.8291570e-03
   2.0135222e+03  -5.6470590e-03
   2.0135250e+03   3.6613300e-04
   2.0135277e+03  -1.4201183e-02
   2.0135305e+03  -1.1954023e-02
   2.0135387e+03  -3.2342449e-02
   2.0135414e+03  -1.6921269e-02
   2.0135441e+03  -2.8537455e-02
   2.0135469e+03  -3.0466830e-02
   2.0135496e+03  -3.4825871e-02
   2.0135578e+03  -3.7997433e-02
   2.0135606e+03  -6.7252200e-03
   2.0135633e+03  -8.0000000e-04
   2.0135661e+03   1.2575574e-02
   2.0135688e+03   8.6829270e-03
   2.0135770e+03   1.4527845e-02
   2.0135797e+03  -2.7135680e-03
   2.0135825e+03   1.2015019e-02
   2.0135852e+03   8.5899090e-03
   2.0135880e+03   9.3750000e-04
   2.0135962e+03  -1.6953642e-02
   2.0135989e+03  -1.3648290e-03
   2.0136016e+03  -8.4046690e-03
   2.0136044e+03  -7.8636960e-03
   2.0136071e+03   1.1473270e-03
   2.0136153e+03   3.9686680e-03
   2.0136181e+03   7.9260240e-03
   2.0136208e+03   7.9260240e-03
   2.0136235e+03   2.5252525e-02
   2.0136263e+03   1.7193426e-02
   2.0136345e+03   3.3980583e-02
   2.0136372e+03   1.8604651e-02
   2.0136400e+03   3.8770686e-02
   2.0136427e+03   2.1463415e-02
   2.0136454e+03   1.6915423e-02
   2.0136537e+03   1.6915423e-02
   2.0136564e+03   4.5687646e-02
   2.0136591e+03   3.4741784e-02
   2.0136619e+03   3.4367542e-02
   2.0136646e+03   4.7663551e-02
   2.0136728e+03   2.9987908e-02
   2.0136756e+03   5.0476190e-02
   2.0136783e+03   2.9629630e-02
   2.0136810e+03   3.8908660e-02
   2.0136838e+03   2.9629630e-02
   2.0136920e+03   1.5861214e-02
   2.0136947e+03   2.5316456e-02
   2.0136975e+03   1.1354839e-02
   2.0137002e+03   1.0269576e-02
   2.0137029e+03   1.8367350e-03
   2.0137112e+03  -1.0638298e-02
   2.0137139e+03  -5.4255320e-03
   2.0137166e+03  -4.2953020e-03
   2.0137194e+03  -3.7026650e-03
   2.0137221e+03   1.9095477e-02
   2.0137303e+03   1.3982522e-02
   2.0137331e+03  -1.5384615e-02
   2.0137358e+03  -1.3316261e-02
   2.0137385e+03   7.0440300e-04
   2.0137413e+03   9.7919220e-03
   2.0137495e+03   9.1566270e-03
   2.0137522e+03  -1.0152284e-02
   2.0137550e+03   2.0253200e-04
   2.0137577e+03   1.9900498e-02
   2.0137604e+03   2.9743590e-03
   2.0137687e+03   6.4203820e-03
   2.0137714e+03   2.9850746e-02
   2.0137741e+03   4.4334975e-02
   2.0137769e+03   1.4564369e-02
   2.0137796e+03  -2.5806450e-03
   2.0137878e+03  -1.6371078e-02
   2.0137906e+03  -1.4606742e-02
   2.0137933e+03  -2.6248217e-02
   2.0137960e+03  -2.7389444e-02
   2.0137988e+03  -3.6417034e-02
   2.0138070e+03  -1.9710145e-02
   2.0138097e+03  -3.3333333e-02
   2.0138125e+03  -1.7790698e-02
   2.0138152e+03  -2.9027576e-02
   2.0138179e+03  -2.7665706e-02
   2.0138261e+03  -4.2352941e-02
   2.0138289e+03  -3.9520958e-02
   2.0138316e+03  -2.3633678e-02
   2.0138344e+03  -2.4024024e-02
   2.0138371e+03   2.7218930e-03
   2.0138453e+03  -1.0843373e-02
   2.0138480e+03   1.8768328e-02
   2.0138508e+03   1.5453195e-02
   2.0138535e+03   1.0137405e-02
   2.0138563e+03   9.1981850e-03
   2.0138645e+03   6.1349700e-04
   2.0138672e+03   2.7218935e-02
   2.0138700e+03   1.2998523e-02
   2.0138727e+03  -5.3333330e-03
   2.0138754e+03  -3.2398754e-02
   2.0138836e+03  -2.2535211e-02
   2.0138864e+03   1.8099548e-02
   2.0138891e+03   1.4701378e-02
   2.0138919e+03   3.2628399e-02
   2.0138946e+03   8.1761010e-03
   2.0139028e+03   6.7840000e-03
   2.0139055e+03   2.1900160e-03
   2.0139083e+03   8.6871960e-03
   2.0139110e+03   2.9629630e-02
   2.0139138e+03   4.4233807e-02
   2.0139220e+03   2.6923077e-02
   2.0139247e+03   5.5641422e-02
   2.0139274e+03   5.3740458e-02
   2.0139302e+03   5.6626506e-02
   2.0139329e+03   2.8615863e-02
   2.0139411e+03   1.4125201e-02
   2.0139439e+03   3.0720000e-02
   2.0139466e+03   3.5840000e-02
   2.0139494e+03   6.3354037e-02
   2.0139521e+03   4.6761453e-02
   2.0139603e+03   4.4585987e-02
   2.0139630e+03   4.6227929e-02
   2.0139658e+03   4.5676998e-02
   2.0139685e+03   2.3327616e-02
   2.0139713e+03   3.3684211e-02
   2.0139795e+03   9.6750900e-03
   2.0139822e+03   1.7204301e-02
   2.0139849e+03   1.7204301e-02
   2.0139877e+03   1.7204301e-02
   2.0139904e+03   2.1428571e-02
   2.0139986e+03   2.2775801e-02
   2.0140014e+03   2.8368794e-02
   2.0140041e+03   2.8368794e-02
   2.0140068e+03   3.9575972e-02
   2.0140096e+03   2.5852783e-02
   2.0140178e+03   2.7536232e-02
   2.0140205e+03   2.3315118e-02
   2.0140233e+03   3.8365897e-02
   2.0140260e+03   3.8028169e-02
   2.0140287e+03   2.2654867e-02
   2.0140370e+03   2.2416813e-02
   2.0140397e+03   9.0277780e-03
   2.0140424e+03  -9.4964030e-03
   2.0140452e+03   1.3049645e-02
   2.0140479e+03   1.5547703e-02
   2.0140561e+03   1.9580420e-02
   2.0140589e+03   2.2338569e-02
   2.0140616e+03   1.7900172e-02
   2.0140643e+03   2.1122112e-02
   2.0140671e+03   7.0796460e-02
   2.0140753e+03   6.6862170e-02
   2.0140780e+03   4.8222566e-02
   2.0140808e+03   3.0627871e-02
   2.0140835e+03   9.8136650e-03
   2.0140862e+03   9.1743120e-03
   2.0140945e+03   4.1297935e-02
   2.0140972e+03   1.8320611e-02
   2.0140999e+03   3.3027523e-02
   2.0141027e+03   1.6560510e-02
   2.0141054e+03   1.2508143e-02
   2.0141136e+03   1.9543974e-02
   2.0141164e+03  -1.3536380e-03
   2.0141191e+03   1.1218698e-02
   2.0141218e+03  -5.9900170e-03
   2.0141246e+03  -7.0389170e-03
   2.0141328e+03  -7.2478630e-03
   2.0141355e+03  -1.3379310e-02
   2.0141383e+03  -1.5094340e-02
   2.0141410e+03  -1.7597293e-02
   2.0141437e+03  -2.6161790e-02
   2.0141520e+03  -4.0773286e-02
   2.0141547e+03  -1.6724739e-02
   2.0141574e+03  -4.9315070e-03
   2.0141602e+03  -1.0721649e-02
   2.0141629e+03  -2.9893238e-02
   2.0141711e+03   4.6822740e-03
   2.0141739e+03  -1.5331010e-02
   2.0141766e+03   1.1111110e-03
   2.0141793e+03   1.4059750e-03
   2.0141821e+03   3.4965030e-03
   2.0141903e+03   1.5120275e-02
   2.0141930e+03   1.7838765e-02
   2.0141958e+03   1.4839798e-02
   2.0141985e+03   4.3589744e-02
   2.0142012e+03   9.0909090e-03
   2.0142094e+03  -7.7157360e-03
   2.0142122e+03  -1.5304348e-02
   2.0142149e+03  -2.2614841e-02
   2.0142177e+03   2.4853168e-02
   2.0142204e+03  -1.1428570e-03
   2.0142286e+03   1.2125000e-02
   2.0142313e+03   1.3728549e-02
   2.0142341e+03   4.4444440e-03
   2.0142368e+03   5.6782330e-03
   2.0142396e+03  -1.4239482e-02
   2.0142478e+03  -1.5841584e-02
   2.0142505e+03  -3.1399317e-02
   2.0142533e+03  -3.1615120e-02
   2.0142560e+03  -4.3356643e-02
   2.0142587e+03  -5.0269300e-02
   2.0142669e+03  -3.6749117e-02
   2.0142697e+03  -3.0823117e-02
   2.0142724e+03  -2.9734513e-02
   2.0142752e+03  -8.2807020e-03
   2.0142779e+03   7.0508470e-03
   2.0142861e+03  -1.6637782e-02
   2.0142888e+03   8.7248320e-03
   2.0142916e+03  -2.6480836e-02
   2.0142943e+03  -1.9478261e-02
   2.0142971e+03  -1.9478261e-02
   2.0143053e+03  -1.9478261e-02
   2.0143080e+03  -3.5842294e-02
   2.0143107e+03  -1.0299824e-02
   2.0143135e+03  -7.0175440e-03
   2.0143162e+03   2.0477820e-03
   2.0143244e+03  -1.3937282e-02
   2.0143272e+03  -1.1549296e-02
   2.0143299e+03  -4.1428570e-03
   2.0143326e+03  -5.9205780e-03
   2.0143354e+03   2.8880900e-04
   2.0143436e+03   2.8880900e-04
   2.0143463e+03   4.4444440e-03
   2.0143491e+03  -1.7582418e-02
   2.0143518e+03  -2.2813688e-02
   2.0143546e+03  -6.2921350e-03
   2.0143628e+03  -8.3018870e-03
   2.0143655e+03   7.1077500e-03
   2.0143682e+03   1.8113210e-03
   2.0143710e+03   2.2535211e-02
   2.0143737e+03   1.7297300e-03
   2.0143819e+03  -7.9279280e-03
   2.0143847e+03   1.5357766e-02
   2.0143874e+03   1.1448763e-02
   2.0143901e+03   1.3523132e-02
   2.0143929e+03   4.4927540e-03
   2.0144011e+03   4.6376810e-03
   2.0144038e+03   5.9701500e-04
   2.0144066e+03  -1.5151520e-03
   2.0144093e+03   9.6421850e-03
   2.0144120e+03  -2.8897340e-03
   2.0144203e+03  -5.9770110e-03
   2.0144230e+03  -7.3846150e-03
   2.0144257e+03  -8.6821710e-03
   2.0144285e+03  -3.2719836e-02
   2.0144312e+03  -3.1168831e-02
   2.0144394e+03  -2.1238938e-02
   2.0144422e+03  -6.4069260e-03
   2.0144449e+03   1.6168421e-02
   2.0144476e+03   3.1600832e-02
   2.0144504e+03   1.2941176e-02
   2.0144586e+03   2.2903885e-02
   2.0144613e+03   9.5000000e-03
   2.0144641e+03   4.0167360e-03
   2.0144668e+03  -1.1780220e-02
   2.0144695e+03   3.4482759e-02
   2.0144778e+03   3.2618026e-02
   2.0144805e+03   3.0967742e-02
   2.0144832e+03   3.7288136e-02
   2.0144860e+03   2.8392484e-02
   2.0144887e+03   3.1340206e-02
   2.0144969e+03   4.1767068e-02
   2.0144997e+03   2.0083682e-02
   2.0145024e+03   1.2452026e-02
   2.0145051e+03  -1.9686801e-02
   2.0145079e+03  -1.0584340e-03
   2.0145161e+03   2.3931624e-02
   2.0145188e+03   3.2786885e-02
   2.0145216e+03   3.2520325e-02
   2.0145243e+03   1.2955466e-02
   2.0145270e+03   1.5609756e-02
   2.0145352e+03  -2.0041750e-03
   2.0145380e+03   2.4242424e-02
   2.0145407e+03   9.3139290e-03
   2.0145435e+03   1.1336032e-02
   2.0145462e+03  -3.1147540e-03
   2.0145544e+03   1.4820717e-02
   2.0145572e+03   1.6393440e-03
   2.0145599e+03   3.1404960e-03
   2.0145626e+03  -5.6666670e-03
   2.0145654e+03   2.2810591e-02
   2.0145736e+03   2.2857143e-02
   2.0145763e+03   2.2764228e-02
   2.0145791e+03   3.3939394e-02
   2.0145818e+03   4.0000000e-02
   2.0145845e+03   4.1635688e-02
   2.0145927e+03   5.8100559e-02
   2.0145955e+03   4.7148289e-02
   2.0145982e+03   3.7313433e-02
   2.0146010e+03   7.0546737e-02
   2.0146037e+03   4.8226950e-02
   2.0146119e+03   3.4456929e-02
   2.0146146e+03   5.3333333e-02
   2.0146174e+03   3.0888031e-02
   2.0146201e+03   1.8972332e-02
   2.0146229e+03   5.4961832e-02
   2.0146311e+03  -1.7995910e-03
   2.0146338e+03  -1.6666700e-04
   2.0146365e+03  -1.0000000e-03
   2.0146393e+03  -7.6271190e-03
   2.0146420e+03   4.8637320e-03
   2.0146502e+03   4.8637320e-03
   2.0146530e+03  -9.3392070e-03
   2.0146557e+03   6.4347830e-03
   2.0146585e+03   2.5316456e-02
   2.0146612e+03   3.5146444e-02
   2.0146694e+03   3.5146444e-02
   2.0146721e+03   2.3728814e-02
   2.0146749e+03   3.2900433e-02
   2.0146776e+03   1.7678571e-02
   2.0146804e+03   1.0340136e-02
   2.0146886e+03   1.9686801e-02
   2.0146913e+03   4.6551724e-02
   2.0146940e+03   4.4255319e-02
   2.0146968e+03   5.2431290e-02
   2.0146995e+03   4.7558386e-02
   2.0147077e+03   7.1836735e-02
   2.0147105e+03   5.5967078e-02
   2.0147132e+03   3.4188034e-02
   2.0147159e+03   2.1098901e-02
   2.0147187e+03   3.0155211e-02
   2.0147269e+03   6.4069264e-02
   2.0147296e+03   5.0420168e-02
   2.0147324e+03   3.4115139e-02
   2.0147351e+03   5.0612245e-02
   2.0147379e+03   7.0866142e-02
   2.0147461e+03   6.7415730e-02
   2.0147488e+03   3.1872510e-02
   2.0147515e+03   5.0493097e-02
   2.0147543e+03   6.9230769e-02
   2.0147570e+03  -3.1865830e-03
   2.0147652e+03   1.0361905e-02
   2.0147680e+03   1.2569316e-02
   2.0147707e+03  -2.8044280e-03
   2.0147734e+03   1.9259260e-03
   2.0147762e+03  -2.4460430e-03
   2.0147844e+03  -6.1101240e-03
   2.0147871e+03  -1.4168157e-02
   2.0147899e+03   2.2405272e-02
   2.0147926e+03  -4.4012940e-03
   2.0147953e+03  -5.0973451e-02
   2.0148036e+03  -1.7567570e-03
   2.0148063e+03  -3.8025594e-02
   2.0148090e+03  -2.3529412e-02
   2.0148118e+03  -2.2388060e-02
   2.0148145e+03  -2.3970037e-02
   2.0148227e+03  -1.0460405e-02
   2.0148255e+03  -2.2429907e-02
   2.0148282e+03  -1.7843866e-02
   2.0148309e+03  -3.6900369e-02
   2.0148337e+03  -5.2207294e-02
   2.0148419e+03  -4.5627376e-02
   2.0148446e+03  -2.6966292e-02
   2.0148474e+03  -3.3460076e-02
   2.0148501e+03  -5.1663405e-02
   2.0148528e+03  -3.7137331e-02
   2.0148611e+03  -5.5666004e-02
   2.0148638e+03  -3.3466135e-02
   2.0148665e+03  -3.1620553e-02
   2.0148693e+03  -2.3668639e-02
   2.0148720e+03  -3.7944664e-02
   2.0148802e+03  -3.4714004e-02
   2.0148830e+03  -1.2046332e-02
   2.0148857e+03  -2.3255814e-02
   2.0148884e+03  -4.2023346e-02
   2.0148912e+03  -5.7259714e-02
   2.0148994e+03  -5.5696203e-02
   2.0149021e+03  -3.7130802e-02
   2.0149049e+03  -2.8691983e-02
   2.0149076e+03  -4.3103448e-02
   2.0149103e+03  -5.0216450e-02
   2.0149185e+03  -5.1282051e-02
   2.0149213e+03  -5.2516411e-02
   2.0149240e+03  -4.7577093e-02
   2.0149268e+03  -2.2559653e-02
   2.0149295e+03  -4.3340858e-02
   2.0149377e+03  -2.2907489e-02
   2.0149405e+03  -1.1983122e-02
   2.0149432e+03  -1.8257261e-02
   2.0149459e+03  -2.9875519e-02
   2.0149487e+03   2.7272727e-02
